# Supplementary material for: Differential gene expression in femoral bone from red junglefowl and domestic chicken, differing for bone phenotypic traits
Source: BMC Genomics. 2007 Jul 2;8:208. doi: 10.1186/1471-2164-8-208 (PMC1934367; doi:10.1186/1471-2164-8-208)
Supplement: Additional File 1 — Top tables of differentially expressed probes (q-value < 0.015) identified in contrast All WL vs. All, RJ, and in corresponding sex-specific contrasts. Positive M-values indicate higher expression in WL, whereas negative M-values indicated more expression in RJ. [file 1471-2164-8-208-S1.xls]

## Sheet: Blad1
Genebank ID	Blast Hit	WLMvsRJM logFC	WLMvsRJM t	WLMvsRJM P.Value	WLMvsRJM adj.P.Val	WLFvsRJF logFC	WLFvsRJF t	WLFvsRJF P.Value	WLFvsRJF adj.P.Val	ALLWLvsALLRJ logFC	ALLWLvsALLRJ t	ALLWLvsALLRJ P.Value	ALLWLvsALLRJ fdr adj.P.Val
CN217814	BCL2/adenovirus E1B 19kD-interacting protein 3-like; Nix; BCL2/adenovirus E1B 19-kd protein-interacting protein 3a; BCL2/adenovirus E1B 19kD interacting protein 3-like; adenovirus E1B19k-binding protein B5 [Homo sapiens] >gi|6093509|sp|O60238|NIPL_HUMAN BCL2/adenovirus E1B 19-kDa protein-interacting protein 3 like (NIP3L) (NIP3-like protein X) (BCL2/adenovirus E1B 19-kDa protein interacting prote…	-0.0529698	-0.48729	0.628793	0.934969	-0.563541	-5.18424	7.07236e-06	0.000998175	-0.308256	-1.61812	0.113402	0.414693
CN232337	40S RIBOSOMAL PROTEIN S6 >gi|1085253|pir||JC4145 ribosomal protein S6, cytosolic - chicken >gi|793834|emb|CAA57493,1| ribosomal protein S6 [Gallus gallus]	-0.453529	-4.26506	0.000123801	0.00575243	-0.404342	-3.8025	0.000494166	0.0180569	-0.428935	-2.32861	0.0249548	0.163206
CN220579	similar to DnaJ-like protein 2 [Rattus norvegicus] [Mus musculus]	-0.635971	-5.66469	1.53545e-06	0.000309584	-0.0121326	-0.108067	0.914499	0.972876	-0.324052	-1.74485	0.0885982	0.360678
CN223879	Ig V-region-like B-G antigen, isoform 1 - chicken >gi|3129960|emb|CAA18958.1| B locus G (Zipper protein) like protein isoform 1 [synthetic construct]	-0.0339008	-0.248332	0.805187	0.979001	-0.9009	-6.59931	7.80557e-08	2.51808e-05	-0.4674	-2.40526	0.0208181	0.146021
CN220304	TAR (HIV) RNA binding protein 2 [Mus musculus] >gi|3334379|sp|P97473|TRBP_MOUSE TAR RNA-binding protein 2 (Protamine-1 RNA binding protein) (PRM-1 RNA binding protein) >gi|1737216|gb|AAB38885,1| protamine-1 RNA binding protein [Mus musculus]	-0.594604	-3.83126	0.000454119	0.0133181	0.156307	1.00714	0.320103	0.633417	-0.219149	-1.13993	0.261015	0.624644
CN223969	Unknown (protein for MGC:23866) [Homo sapiens]	0.384952	4.7173	3.06995e-05	0.00225083	0.295263	3.61823	0.000844651	0.0248358	0.340108	2.26912	0.0286587	0.179821
CN220584		-0.461719	-4.83267	2.14065e-05	0.00184504	-0.0106956	-0.111948	0.911442	0.972141	-0.236207	-1.52434	0.135198	0.451853
CN217578	heme-binding protein [Mus musculus] >gi|15215071|gb|AAH12654.1| heme binding protein 1 [Mus musculus]	0.715488	5.52007	2.62843e-06	0.000417995	0.423963	3.18368	0.00290777	0.0540883	0.553273	3.572	0.000951073	0.0170224
CN231098	similar to Transcription initiation factor TFIID 105 kDa subunit (TAFII-105) (TAFII105) [Homo sapiens]	0.634296	6.7297	5.16138e-08	2.40821e-05	0.492053	5.22055	6.30416e-06	0.000924418	0.563175	4.16469	0.000158857	0.00460404
CN226716	PROBABLE TOLUENESULFONATE ZINC-INDEPENDENT ALCOHOL DEHYDROGENASE OXIDOREDUCTASE PROTEIN [Ralstonia solanacearum] >gi|17429371|emb|CAD16058.1| PROBABLE TOLUENESULFONATE ZINC-INDEPENDENT ALCOHOL DEHYDROGENASE OXIDOREDUCTASE PROTEIN [Ralstonia solanacearum]	-0.276742	-2.33524	0.0247945	0.201261	-0.583244	-4.9216	1.61949e-05	0.00177531	-0.429993	-3.0041	0.00455332	0.0527861
CN230319	Homo sapiens centrin, EF-hand protein, 3 (CDC31 homolog, yeast) [synthetic construct]	0.319806	3.77296	0.000538872	0.0148763	0.0639581	0.754556	0.455069	0.741072	0.191882	1.48326	0.145748	0.46837
CN235052	fragile X mental retardation-related protein 1; Fragile X mental retardation, autosomal homolog [Homo sapiens] >gi|1730139|sp|P51114|FXR1_HUMAN Fragile X mental retardation syndrome related protein 1 >gi|1362799|pir||S55330 fragile X mental retardation syndrome related protein FXR1 - human >gi|887793|gb|AAC50155.1| FXR1	0.430228	4.05937	0.000230527	0.00842356	0.0595048	0.561451	0.577717	0.825053	0.244867	1.77692	0.0830942	0.349614
BU117973		0.545064	5.59107	1.94159e-06	0.000359386	0.116221	1.19215	0.24044	0.556084	0.330642	2.44723	0.0188258	0.137397
CN228385	similar to H3 histone, family 3B [Rattus norvegicus]	-0.208558	-2.5518	0.014769	0.145259	-0.495494	-6.0626	4.31321e-07	0.000115953	-0.352026	-2.89522	0.00608005	0.0647742
BU361353		0.378455	5.71526	1.30677e-06	0.000273235	0.174827	2.64016	0.0118724	0.124121	0.276641	2.39595	0.0212851	0.147753
CN236516	Homo sapiens BAC clone GS1-250N6 from 7, complete sequence	-0.175143	-1.64817	0.107388	0.449749	-0.484965	-4.56374	4.94721e-05	0.00396163	-0.330054	-2.537	0.0151331	0.11992
CN218330	gnl|UG|Gga#S6916243 603596424F1 CSEQCHN73 Gallus gallus cDNA clone ChEST564o6 5', mRNA sequence /clone=ChEST564o6 /clone_end=5' /gb=BU369393 /gi=25877394 /ug=Gga,1990 /len=837	0.386476	4.57308	4.80623e-05	0.00304872	-0.0618877	-0.732301	0.468383	0.751179	0.162294	1.30014	0.200904	0.551207
CN226693		-0.231263	-2.01227	0.0511676	0.303527	-0.523123	-4.55179	5.13363e-05	0.00401663	-0.377193	-2.86043	0.00666103	0.0690848
CN225953	heat shock 70kDa protein 8 isoform 1; heat shock cognate protein, 71-kDa; heat shock 70kd protein 10; heat shock cognate protein 54; constitutive heat shock protein 70; lipopolysaccharide-associated protein 1; LPS-associated protein 1 [Homo sapiens] >gi|1	-0.653174	-3.92563	0.000343589	0.0109689	0.285627	1.71665	0.0940147	0.363534	-0.183773	-1.08545	0.284143	0.648671
RDA-76		-0.668265	-4.96271	1.42312e-05	0.00133904	-0.740984	-5.50274	2.57238e-06	0.000453824	-0.704625	-5.19798	6.10286e-06	0.000441041
CN226163	HMG box containing protein 1 [Homo sapiens] >gi|5919143|gb|AAD56225.1|AF182038_1 HMG box-containing protein 1a [Homo sapiens]	0.372826	5.13347	8.8458e-06	0.00098889	-0.150202	-2.12482	0.0401964	0.241818	0.120528	1.02313	0.312472	0.674758
CN232453	KIS kinase [Mus musculus]	0.353102	4.72457	3.00116e-05	0.00221478	-0.0800946	-1.07168	0.290481	0.607825	0.136504	1.18588	0.242581	0.602181
CN229958	Cytochrome b5 >gi|2144290|pir||CBCH5 cytochrome b5 precursor - chicken >gi|211693|gb|AAA48733.1| cytochrome b5 >gi|211707|gb|AAA48740.1| cytochrome b5	0.308611	3.99393	0.000280388	0.00945033	0.151474	1.96032	0.0571638	0.284333	0.230042	2.12609	0.0396415	0.224203
CN234653	unnamed protein product [Mus musculus]	-0.905264	-8.13348	1.18098e-09	1.66681e-06	-0.651988	-6.01006	6.86583e-07	0.000166722	-0.790363	-6.48899	1.2934e-07	3.14241e-05
CN232049		-0.226962	-3.63748	0.000799032	0.0195436	-0.293977	-4.71151	3.12592e-05	0.00277912	-0.26047	-2.5469	0.0147695	0.117939
CN220570	Similar to chromosome 20 open reading frame 149 [Xenopus laevis]	-0.384079	-6.0608	4.33802e-07	0.000119465	0.0151063	0.238378	0.812842	0.934888	-0.184486	-1.73629	0.0901164	0.364344
CN235136	unnamed protein product [Mus musculus]	0.351406	4.03977	0.000252391	0.00893336	-0.0390141	-0.460797	0.647583	0.858831	0.165841	1.47599	0.147876	0.472204
CN228412	Similar to putative homeodomain transcription factor [Homo sapiens]	0.344685	5.0011	1.2611e-05	0.00119656	0.0254032	0.368581	0.714443	0.889875	0.185044	1.80203	0.0789891	0.340112
CN231414	similar to KIAA1802 protein [Homo sapiens]	0.638087	7.1948	1.19016e-08	8.58421e-06	0.391114	4.41004	7.94715e-05	0.0053036	0.514601	4.79303	2.23056e-05	0.00113709
CN221356	IAP homolog [Gallus gallus]	0.0310177	0.371575	0.71223	0.960579	-0.328753	-3.93829	0.000330915	0.0140995	-0.148868	-1.38956	0.172257	0.50814
BU465788		0.273135	4.3109	0.000107656	0.00519465	0.055879	0.881942	0.383237	0.684001	0.164507	1.68502	0.0996788	0.385759
CN232781	hypothetical protein [Pseudomonas fluorescens PfO-1]	0.375377	5.34837	4.20272e-06	0.000600669	-0.0130654	-0.186156	0.853292	0.950295	0.181156	1.77019	0.0842251	0.352295
CN227797	hypothetical protein [Macaca fascicularis]	0.0485861	0.673846	0.504402	0.881228	-0.294873	-4.08962	0.000210507	0.0105637	-0.123143	-1.20958	0.233456	0.594099
CN227753		1.25989	12.6229	2.55936e-15	2.88977e-11	0.359919	3.60604	0.000874835	0.0251984	0.809907	6.24243	2.05435e-07	4.04459e-05
CN218075	FSHD region gene 1 [Mus musculus] >gi|17376286|sp|P97376|FRG1_MOUSE FRG1 protein >gi|12805139|gb|AAH02027,1| FSHD region gene 1 [Mus musculus] >gi|14581450|gb|AAK21978,1| FSHD Region Gene 1 protein [Mus musculus] >gi|26345930|dbj|BAC36616,1| unnamed protein product [Mus musculus] >gi|26347867|dbj|BAC37582,1| unnamed protein product [Mus musculus]	0.529533	4.25952	0.000125908	0.00580255	0.172875	1.39059	0.172271	0.481277	0.351204	2.8464	0.00690961	0.0708266
CN229125		-0.268821	-4.1106	0.000197629	0.00751321	-0.296764	-4.53787	5.35946e-05	0.00408876	-0.282792	-2.98457	0.00479757	0.0545652
CN225255		-0.0319425	-0.547757	0.586995	0.918403	-0.27855	-4.77665	2.5508e-05	0.00240009	-0.155246	-1.64869	0.10695	0.401073
CN227160	RIKEN cDNA 1110067D22 [Mus musculus] >gi|29611654|ref|NP_776113,1| RIKEN cDNA 1110067D22 [Mus musculus] >gi|17512320|gb|AAH19131,1| RIKEN cDNA 1110067D22 [Mus musculus] >gi|26334165|dbj|BAC30800,1| unnamed protein product [Mus musculus]	-0.0469207	-0.514274	0.609976	0.928637	-0.589066	-6.45646	1.22918e-07	3.65227e-05	-0.317993	-2.82832	0.00724295	0.073257
CN233108		0.265437	4.81983	2.22851e-05	0.00187777	0.146512	2.66039	0.0112876	0.12134	0.205975	2.26375	0.0290163	0.181257
CN236130		0.0718399	0.830859	0.411135	0.816843	-0.550383	-6.36541	1.64238e-07	4.7549e-05	-0.239272	-2.12552	0.0396922	0.224379
CN236713	Homo sapiens BAC clone RP11-209D20 from 4, complete sequence	0.281229	3.92691	0.000342288	0.0109689	-0.10271	-1.43418	0.159527	0.464348	0.0892593	0.89825	0.374363	0.718582
CN229953	UDP-galactose transporter [Mesocricetus auratus]	0.302411	4.01515	0.000263167	0.00917104	0.0957592	1.27141	0.211149	0.525633	0.199085	2.06291	0.0455745	0.245017
CN221043	spermidine/spermine N1-acetyltransferase [Gallus gallus]	0.211366	3.83993	0.000442674	0.0130502	-0.0647097	-1.17559	0.246918	0.56372	0.0733283	0.81284	0.421064	0.749752
CN223337		0.25612	4.19843	0.000151569	0.006458	0.0708762	1.16183	0.252397	0.568825	0.163498	1.81782	0.0764955	0.334163
CN225837	similar to COP9 [Homo sapiens] >gi|14424538|gb|AAH09292,1| Unknown (protein for MGC:15160) [Homo sapiens]	-0.0112479	-0.174048	0.862756	0.988876	-0.278602	-4.42916	7.81267e-05	0.00525076	-0.135544	-1.46423	0.151047	0.477355
CN220998	Gallus gallus clone cDNA27AF, repeat region	0.462116	6.65203	6.6028e-08	2.76119e-05	0.0130935	0.188477	0.851484	0.94989	0.237605	2.44311	0.0190136	0.138302
CN226628	dJ875J14.1 (alpha thalassemia/mental retardation syndrome X-linked (RAD54 (S. cerevisiae) homolog)) [Homo sapiens]	0.314945	4.47589	6.48974e-05	0.00373136	-0.0353831	-0.502852	0.617909	0.846701	0.139781	1.47163	0.148852	0.474126
CN228535	similar to RIKEN cDNA 2700029E10 [Mus musculus] [Rattus norvegicus]	0.316426	3.90028	0.0003704	0.0115287	0.0179597	0.221372	0.825963	0.938714	0.167193	1.71383	0.0942064	0.374807
CN229506	Exportin 7 (Ran-binding protein 16) >gi|6650214|gb|AAF21771,1| RAN binding protein 16 [Homo sapiens]	0.254162	3.87347	0.000400974	0.0123362	-0.0729317	-1.11149	0.273193	0.589659	0.0906149	0.984042	0.330938	0.688935
CN235911	RIKEN cDNA 1110067D22 [Mus musculus] >gi|29611654|ref|NP_776113.1| RIKEN cDNA 1110067D22 [Mus musculus] >gi|17512320|gb|AAH19131.1| RIKEN cDNA 1110067D22 [Mus musculus] >gi|26334165|dbj|BAC30800.1| unnamed protein product [Mus musculus]	0.03559	0.358172	0.722155	0.962734	-0.600735	-6.04569	4.55234e-07	0.000119536	-0.282573	-2.49322	0.0168427	0.128047
CN236185	RIKEN cDNA 1110067D22 [Mus musculus] >gi|29611654|ref|NP_776113.1| RIKEN cDNA 1110067D22 [Mus musculus] >gi|17512320|gb|AAH19131.1| RIKEN cDNA 1110067D22 [Mus musculus] >gi|26334165|dbj|BAC30800.1| unnamed protein product [Mus musculus]	-0.0127829	-0.139789	0.889549	0.99024	-0.67893	-7.42454	5.79988e-09	3.63811e-06	-0.345856	-3.1301	0.00323748	0.0417726
CN230131	protein related to Narf [Homo sapiens] >gi|10438222|dbj|BAB15199.1| unnamed protein product [Homo sapiens] >gi|20988037|gb|AAH30248.1| hypothetical protein FLJ21988 [Homo sapiens] >gi|22654872|gb|AAM98737.1| protein related to Narf [Homo sapiens]	-0.0166334	-0.298464	0.766941	0.970832	-0.258018	-4.62978	4.03108e-05	0.00339664	-0.137326	-1.61118	0.114909	0.417831
CN233906	Ubiquitin-conjugating enzyme E2-23 kDa (Ubiquitin-protein ligase) (Ubiquitin carrier protein) >gi|1072386|emb|CAA63352.1| ubiquitin-conjugating enzyme UbcM2 [Mus musculus]	-0.11468	-2.23582	0.0311866	0.229951	-0.279093	-5.44124	3.12847e-06	0.000535206	-0.196886	-2.38989	0.0215945	0.148906
CN233939	Similar to muscle-specific beta 1 integrin binding protein [Danio rerio]	0.0226052	0.343804	0.732849	0.963003	-0.261066	-3.97056	0.000300628	0.0133699	-0.11923	-1.34311	0.186717	0.529626
CN229556		0.347429	5.57789	2.02487e-06	0.000362902	0.240552	3.862	0.000414783	0.0160387	0.293991	3.50592	0.00112762	0.0190197
CN221072		0.227489	3.80976	0.000483754	0.0138984	-0.0691036	-1.15728	0.25423	0.57136	0.0791926	0.939582	0.353004	0.706564
CN231618		-0.491614	-4.30876	0.000108363	0.00520648	0.251769	2.20664	0.0333232	0.221195	-0.119922	-0.999195	0.323634	0.684092
CN218403	mKIAA0230 protein [Mus musculus]	0.527482	5.81946	9.37168e-07	0.00021595	0.269914	2.97783	0.00498161	0.0732689	0.398698	4.18557	0.00014901	0.00438543
CN229873	hypothetical protein DKFZp586D0623.1 - human (fragment) >gi|4884435|emb|CAB43315.1| hypothetical protein [Homo sapiens]	0.231433	4.46131	6.78786e-05	0.00381302	-0.0031041	-0.0598373	0.952592	0.984204	0.114165	1.43362	0.159358	0.491333
CN227494	Similar to chaperonin containing TCP1, subunit 5 (epsilon) [Xenopus laevis]	-0.276296	-4.157	0.000171815	0.00693001	-0.063681	-0.958109	0.343937	0.652109	-0.169989	-2.03264	0.0486823	0.256046
CN227857	ATP-binding cassette, sub-family F, member 2 isoform b; ABC-type transport protein; Iron inhibited ABC transporter 2 [Homo sapiens] >gi|7445594|pir||T08810 probable ABC-type transport protein DKFZp586K1823,1 - human >gi|4886522|emb|CAB43392,1| hypothetical protein [Homo sapiens]	-0.106416	-1.40341	0.168444	0.562708	-0.401803	-5.29897	4.91626e-06	0.000770964	-0.254109	-2.86808	0.0065291	0.0683371
CN219279	MDC-3.13 isoform 2 [Homo sapiens] >gi|13529164|gb|AAH05352.1|AAH05352 TNF-induced protein [Homo sapiens] >gi|13937826|gb|AAH07014.1|AAH07014 TNF-induced protein [Homo sapiens]	-0.276255	-3.95193	0.000317766	0.0104299	-0.0788388	-1.12782	0.26632	0.584114	-0.177547	-2.12751	0.0395162	0.223827
CN224645	gnl|UG|Gga#S6967867 603216680F1 CSEQRBN14 Gallus gallus cDNA clone ChEST204o20 5', mRNA sequence /clone=ChEST204o20 /clone_end=5' /gb=BU452204 /gi=25941515 /ug=Gga.5644 /len=1097	-0.35446	-4.17377	0.000169151	0.0068949	-0.061869	-0.748471	0.458806	0.743879	-0.193054	-2.10013	0.0421533	0.232873
CN227246	KARP-1-binding protein 2 (KAB2) [Homo sapiens]	0.354657	3.98334	0.000289389	0.00972468	-0.0578049	-0.649238	0.520008	0.78655	0.148426	1.55552	0.127606	0.439954
CN235584	DEAD/H (Asp-Glu-Ala-Asp/His) box polypeptide 17 isoform 1; DEAD/H (Asp-Glu-Ala-Asp/His) box polypeptide 17 (72kD); probable RNA-dependent helicase p72 [Homo sapiens] >gi|3122595|sp|Q92841|DD17_HUMAN Probable RNA-dependent helicase p72 (DEAD-box protein p72) (DEAD-box protein 17) >gi|7436450|pir||S72367 ATP-dependent RNA helicase - human >gi|1592565|gb|AAC50787,1| DEAD-box protein p72 >gi|12653635…	0.0908214	1.32023	0.194492	0.599183	-0.300991	-4.37536	8.83925e-05	0.00570308	-0.105085	-1.21662	0.230794	0.591268
CN230494		0.275585	4.06423	0.000227187	0.00835526	0.0329703	0.486235	0.629534	0.850432	0.154278	1.88214	0.0670174	0.310707
CN217559	similar to FKSG30 [Homo sapiens]	-0.616226	-5.58497	1.97967e-06	0.000360523	-0.436312	-3.95437	0.000315466	0.0136997	-0.526269	-5.3015	4.3704e-06	0.000353941
CN230761	KIAA0807 protein [Homo sapiens]	0.362514	3.84516	0.000435899	0.0129864	-0.0215855	-0.228956	0.820105	0.936564	0.170464	1.80836	0.0779811	0.337554
CN235379	Homo sapiens 12q BAC RP11-76E16 (Roswell Park Cancer Institute Human BAC Library) complete sequence	0.203096	3.84247	0.000439374	0.0130382	-0.0279675	-0.529131	0.599727	0.836507	0.0875641	1.19387	0.239475	0.59917
CN218409	Tax1 (human T-cell leukemia virus type I) binding protein 1 [Homo sapiens]	0.226203	3.83859	0.000444421	0.0130676	-0.0821164	-1.39349	0.1714	0.480457	0.0720435	0.935094	0.355283	0.70854
CN218018	hypothetical protein MGC13016 [Homo sapiens] >gi|13543970|gb|AAH06123,1|AAH06123 Similar to RIKEN cDNA 0710001P09 gene [Homo sapiens]	0.0778372	0.93321	0.35648	0.772112	-0.34591	-4.1472	0.000176978	0.00942575	-0.134036	-1.48752	0.144625	0.467105
CN231231	ubiquitin associated protein 2 isoform 2; AD-012 protein [Homo sapiens]	0.320718	4.02368	0.000256538	0.00899557	0.110555	1.38701	0.173351	0.482333	0.215637	2.59147	0.0132281	0.109458
CN234847	hypothetical protein XP_095114 [Homo sapiens] >gi|25955637|gb|AAH40353.1| Unknown (protein for MGC:21762) [Homo sapiens]	0.36225	4.39572	8.64994e-05	0.00450574	-0.0290408	-0.342997	0.7335	0.899625	0.181809	2.04528	0.0475302	0.252089
CN225482	cell surface glycoprotein HT7 precursor - chicken	0.39283	4.6682	3.57726e-05	0.00246286	0.113215	1.34539	0.186307	0.500571	0.253022	2.93899	0.00541621	0.0593258
CN225818	UDP-N-acetylglucosamine: polypeptide-N-acetylglucosaminyl transferase [Homo sapiens] >gi|23315618|gb|AAH38180,1| Unknown (protein for MGC:39117) [Homo sapiens] >gi|30268372|emb|CAD89970,1| hypothetical protein [Homo sapiens]	-0.300271	-3.75827	0.000562519	0.0153416	-0.301877	-3.77837	0.000530399	0.018541	-0.301074	-3.7279	0.000590851	0.012291
CN237976	gnl|UG|Gga#S6739168 603104461F1 CSEQCHN03 Gallus gallus cDNA clone ChEST41i16 5', mRNA sequence /clone=ChEST41i16 /clone_end=5' /gb=BU202702 /gi=25366645 /ug=Gga.7958 /len=897	0.214223	4.11158	0.000197047	0.00751321	-0.0630282	-1.2097	0.233711	0.548841	0.0755975	1.04902	0.300392	0.664762
CN226131	13kDa differentiation-associated protein [Bos taurus] >gi|12229854|sp|O97725|N7BM_BOVIN NADH-ubiquinone oxidoreductase subunit B17,2 (Complex I-B17,2) (CI-B17,2) (CIB17,2) >gi|4006932|emb|CAA09608,1| NADH:ubiquinone oxidoreductase b17,2 subunit [Bos taurus]	0.302776	4.76599	2.63719e-05	0.00207355	-0.00966294	-0.152104	0.879893	0.960636	0.146557	1.91318	0.0628143	0.299114
CN226409	RIKEN cDNA 1200017E04 gene [Mus musculus]	-0.137811	-1.64741	0.107546	0.449907	-0.377435	-4.51191	5.80715e-05	0.0043605	-0.257623	-3.07216	0.00379037	0.0461431
CN225911	D17Wsu155e protein [Mus musculus] >gi|26373608|dbj|BAC25328,1| unnamed protein product [Mus musculus] >gi|26376221|dbj|BAC25362,1| unnamed protein product [Mus musculus] >gi|26385792|dbj|BAC25038,1| unnamed protein product [Mus musculus] >gi|26385906|dbj|BAC25043,1| unnamed protein product [Mus musculus]	-0.129833	-1.38106	0.175158	0.571175	-0.42062	-4.47424	6.52287e-05	0.00460828	-0.275227	-3.06951	0.00381768	0.0463766
CN227652	putative NADH dehydrogenase (ubiquinone) 1 beta subcomplex 1 [Gallus gallus] >gi|21726986|emb|CAD38281,1| putative NADH dehydrogenase (ubiquinone) 1 beta subcomplex 1 [Gallus gallus]	-0.502021	-5.35969	4.05425e-06	0.00059818	-0.214234	-2.28721	0.0277184	0.197737	-0.358128	-4.04077	0.000231758	0.00606982
CN220134	Xeroderma Pigmentosum Group C Complementing factor [Homo sapiens]	-0.302865	-4.8147	2.26458e-05	0.00189003	-0.225534	-3.58535	0.00092843	0.0261419	-0.264199	-3.75111	0.000551741	0.0117325
BU318588		-0.44972	-3.58779	0.000942701	0.0213445	-0.460315	-3.57437	0.000979478	0.0270398	-0.463576	-4.52579	5.40528e-05	0.00211656
CN232978	Guanine nucleotide-binding protein G(I)/G(S)/G(O) gamma-10 subunit >gi|2119454|pir||I39158 GTP-binding regulatory protein gamma-10 chain - human >gi|995919|gb|AAC50205.1| G protein gamma-10 subunit >gi|12313894|emb|CAC22155.1| bA16L21.3 (guanine nucleotide binding protein 10) [Homo sapiens] >gi|14714507|gb|AAH10384.1|AAH10384 guanine nucleotide binding protein 10 [Homo sapiens] >gi|15929554|gb|AA…	-0.0737395	-1.0223	0.312967	0.73561	0.513624	7.12073	1.50192e-08	6.78329e-06	0.219942	2.53912	0.0150547	0.119548
CN221806	unnamed protein product [Homo sapiens]	0.214544	4.17146	0.000170324	0.00691773	0.016828	0.336158	0.738609	0.902461	0.121874	1.84788	0.0721189	0.322445
CN228487		-0.107993	-1.46758	0.150274	0.528581	0.525754	7.14479	1.39255e-08	6.78329e-06	0.20888	2.35271	0.023581	0.157376
CN221875	Rattus norvegicus similar to RIKEN cDNA 1500034J01 [Mus musculus] (LOC310992), mRNA	0.288462	5.69696	1.38531e-06	0.000284391	0.0525215	1.03727	0.306028	0.620353	0.170492	2.60958	0.0126452	0.106247
CN221773	Unknown (protein for MGC:22343) [Homo sapiens]	0.219614	4.12633	0.000188477	0.00733826	0.00580234	0.109021	0.913748	0.972876	0.112708	1.71408	0.0941607	0.374807
CN236825	ATP/GTP binding protein 1; nuclear ATP/GTP-binding protein; Purkinje cell degeneration [Mus musculus] >gi|11528062|gb|AAG37102.1|AF219141_1 nuclear ATP/GTP-binding protein [Mus musculus]	0.0706676	0.919254	0.36364	0.779005	0.411088	5.34749	4.2145e-06	0.000699793	0.240878	3.07914	0.00371927	0.045618
CN226552	T-complex protein 1 delta subunit [Gallus gallus]	-0.25462	-4.06316	0.000227918	0.00835526	-0.124276	-1.98317	0.0544552	0.277615	-0.189448	-2.8111	0.00757407	0.0750767
CN237153	cullin 4A [Mus musculus] >gi|16307345|gb|AAH10211.1| cullin 4A [Mus musculus]	0.414844	4.04807	0.000238475	0.0085789	-0.0886456	-0.865007	0.392349	0.691649	0.163099	1.70785	0.0953208	0.377141
CN234096		-0.461764	-4.89287	1.7724e-05	0.00158827	-0.372371	-3.94565	0.000323752	0.013926	-0.417068	-5.06584	9.33361e-06	0.000595421
CN227873		0.238754	4.29954	0.000111453	0.00531802	0.0215407	0.387911	0.700201	0.883444	0.130147	2.03885	0.0480303	0.253798
CN217739	hypothetical protein [Homo sapiens]	-0.46237	-5.31806	4.62724e-06	0.000629473	-0.326769	-3.75842	0.000562282	0.0193559	-0.39457	-5.10663	8.18774e-06	0.000540438
CN232063	chromosome 2 open reading frame 3; transcription factor 9 (binds GC-rich sequences) [Homo sapiens] >gi|6063510|dbj|BAA85386,1| GCF2 fusion protein [Homo sapiens]	-0.294506	-3.50334	0.00117372	0.0254366	-0.334366	-3.97749	0.000294478	0.0132723	-0.314436	-4.19757	0.000143623	0.00427988
CN218446	hypothetical protein [Mycobacterium tuberculosis CDC1551] >gi|13881431|gb|AAK46059.1| hypothetical protein [Mycobacterium tuberculosis CDC1551]	-0.416069	-4.25543	0.000143187	0.00626637	-0.302224	-3.01279	0.00472874	0.0718603	-0.368218	-4.40084	8.63464e-05	0.003032
CN219734	hypothetical protein MGC2594 [Homo sapiens] >gi|12653665|gb|AAH00615.1| Hypothetical protein MGC2594 [Homo sapiens]	0.25297	4.49377	6.14157e-05	0.00363594	0.0148591	0.263958	0.793208	0.924264	0.133915	2.11785	0.0403748	0.226333
CN218459	eukaryotic translation initiation factor 2, subunit 3, structural gene X-linked [Mus musculus] >gi|7674080|sp|Q9Z0N1|IF2G_MOUSE Eukaryotic translation initiation factor 2 subunit 3, X-linked (Eukaryotic translation initiation factor 2 gamma subunit, X-linked) (eIF-2-gamma X) >gi|3790184|emb|CAA07099.1| eIF2 gamma [Mus musculus]	-0.166757	-3.851	0.000428464	0.0128665	-0.230814	-5.33031	4.45078e-06	0.000728316	-0.198785	-3.66949	0.00070145	0.0136691
CN227473	zinc finger protein 289, ID1 regulated [Homo sapiens]	0.196215	4.25034	0.000129474	0.00589197	-0.0402754	-0.872429	0.388339	0.688402	0.07797	1.34939	0.184709	0.526762
CN223868	Smad nuclear interacting protein [Homo sapiens] >gi|19699033|gb|AAL91140.1| Smad nuclear-interacting protein 1 [Homo sapiens] >gi|20072537|gb|AAH27040.1| Smad nuclear interacting protein [Homo sapiens]	-0.405924	-5.59878	1.89445e-06	0.000356505	-0.0588092	-0.811138	0.422232	0.715381	-0.232366	-3.21213	0.00258369	0.0348737
CN235632	lymphoid-restricted membrane protein [Homo sapiens] >gi|2135581|pir||I38656 lymphoid-restricted membrane protein - human >gi|544492|gb|AAA21604,1| lymphoid-restricted membrane protein	-0.308861	-5.48711	2.70363e-06	0.000423981	-0.388262	-6.89771	3.03322e-08	1.19538e-05	-0.348561	-5.89226	6.42511e-07	9.28712e-05
CN234253	UnpES [Homo sapiens]	0.186263	4.03481	0.000248139	0.00881051	-0.00632919	-0.137102	0.891658	0.964596	0.0899667	1.60427	0.116428	0.420589
CN229056	lysyl oxidase-like 1 [Bos taurus] >gi|16033743|gb|AAL13312.1|AF421185_1 lysyl oxidase-like 1 [Bos taurus]	-0.00293744	-0.0451441	0.964224	0.99638	-0.27528	-4.23064	0.000137461	0.00804182	-0.139109	-2.12433	0.0397975	0.22464
CN236781	AI314180 protein [Mus musculus]	0.204156	4.50176	5.99193e-05	0.00361791	0.109646	2.41777	0.0204116	0.169711	0.156901	2.95766	0.00515433	0.0575903
CN218760	tyrosine kinase JAK1 [Gallus gallus]	-0.333714	-5.85181	8.45228e-07	0.000203053	-0.308707	-5.4133	3.4192e-06	0.000576212	-0.32121	-5.60939	1.61204e-06	0.000176999
CN228766	pyruvate dehydrogenase E1 alpha 1; pyruvate dehydrogenase E1alpha subunit [Mus musculus] >gi|548409|sp|P35486|ODPA_MOUSE Pyruvate dehydrogenase E1 component alpha subunit, somatic form, mitochondrial precursor (PDHE1-A type I) >gi|285002|pir||S23506 pyruvate dehydrogenase (lipoamide) (EC 1,2,4,1) - mouse >gi|200277|gb|AAA53046,1| pyruvate dehydrogenase >gi|13938051|gb|AAH07142,1| pyruvate dehydro…	0.192255	3.90273	0.000367726	0.0115287	-0.0980739	-1.99088	0.0535667	0.275169	0.0470904	0.809501	0.422959	0.75042
CN218469	N-ethylmaleimide-sensitive factor attachment protein, gamma; soluble NSF attachment protein; gamma SNAP [Homo sapiens] >gi|3024632|sp|Q99747|SNAG_HUMAN Gamma-soluble NSF attachment protein (SNAP-gamma) (N-ethylmaleimide-sensitive factor attachment protein, gamma) >gi|1685288|gb|AAB69753.1| gamma SNAP [Homo sapiens]	0.354484	4.77933	2.52949e-05	0.00202557	-0.0167937	-0.226421	0.822062	0.937093	0.168845	2.35183	0.0236294	0.157516
CN235179	beta-actin [Culex pipiens pallens]	-0.383395	-4.34149	9.80509e-05	0.00494238	-0.270885	-3.06744	0.00392282	0.0643787	-0.32714	-4.42067	7.20248e-05	0.00262764
CN228466	hexokinase 1 isoform HKI-ta/tb; brain form hexokinase [Homo sapiens] >gi|15991831|ref|NP_277033,1| hexokinase 1 isoform HKI-ta/tb; brain form hexokinase [Homo sapiens] >gi|8996017|gb|AAF82319,1|AAF82319 hexokinase 1 isoform ta/tb [Homo sapiens]	0.560976	7.07266	1.74709e-08	1.03823e-05	0.144409	1.82068	0.076371	0.328134	0.352693	4.65553	3.44766e-05	0.00154586
CN229764	adducin 1 (alpha) isoform c; erythrocyte adducin alpha subunit [Homo sapiens]	0.215248	3.95693	0.000313076	0.0103306	-0.0827107	-1.52048	0.136495	0.432798	0.0662686	1.11042	0.273371	0.638368
CN224326	adducin 1 (alpha) isoform a; erythrocyte adducin alpha subunit [Homo sapiens] >gi|12644231|sp|P35611|ADDA_HUMAN Alpha adducin (Erythrocyte adducin alpha subunit)	0.222005	4.18777	0.000156547	0.00654656	-0.0493967	-0.931788	0.357205	0.662757	0.0863043	1.48315	0.145778	0.46837
CN228570	pUb-R5 [Mus musculus]	0.289484	4.12701	0.000188096	0.00733826	0.0281629	0.401502	0.690253	0.878699	0.158824	2.40531	0.0208159	0.146021
CN229213	paraplegin [Homo sapiens] >gi|3273089|emb|CAA76314.1| paraplegin [Homo sapiens]	-0.102887	-2.00087	0.0524346	0.308299	-0.300235	-5.83874	8.81231e-07	0.000203061	-0.201561	-3.67447	0.000691283	0.0136334
CN230037	junction-mediating and regulatory protein [Homo sapiens] >gi|21754391|dbj|BAC04495.1| unnamed protein product [Homo sapiens]	0.239902	6.55944	8.85941e-08	3.39277e-05	-0.00667177	-0.182421	0.856202	0.950952	0.116615	2.3365	0.0244974	0.161512
CN220772	eukaryotic translation initiation factor 3, subunit 3 gamma, 40kDa; eukaryotic translation initiation factor 3, subunit 3 (gamma, 40kD) [Homo sapiens] >gi|6685512|sp|O15372|IF33_HUMAN Eukaryotic translation initiation factor 3 subunit 3 (eIF-3 gamma) (eIF3 p40 subunit) (eIF3h) >gi|2351380|gb|AAD03465.1| translation initiation factor eIF3 p40 subunit [Homo sapiens] >gi|12653235|gb|AAH00386.1|AAH00…	-0.242803	-2.89988	0.00611545	0.0817154	-0.384739	-4.59507	4.48954e-05	0.00364687	-0.313771	-4.46212	6.32875e-05	0.00237724
CN223664	nudE nuclear distribution gene E homolog like 1 (A. nidulans); LIS1-interacting protein NUDEL; endooligopeptidase A [Homo sapiens] >gi|12002978|gb|AAG43425.1|AF182078_1 mitosin-associated protein MITAP1 [Homo sapiens] >gi|12043569|gb|AAF97497.1| Nudel [Homo sapiens] >gi|28932237|gb|AAF24516.3| endooligopeptidase A [Homo sapiens]	-0.036835	-0.414974	0.680446	0.950071	-0.447656	-5.04318	1.10446e-05	0.00135549	-0.242245	-3.06283	0.00388726	0.0470795
CN230228		-0.085262	-1.45913	0.152575	0.533531	-0.248014	-4.24438	0.000131842	0.00782211	-0.166638	-2.93313	0.00550107	0.0599937
CN222991	beta actin [Lama glama]	-0.293826	-3.92533	0.0003439	0.0109689	-0.222687	-2.97496	0.00501954	0.0736047	-0.258257	-4.01956	0.000247147	0.00637059
CN223196	coronin, actin binding protein, 1C; coronin, actin-binding protein, 1C; coronin 1C [Homo sapiens] >gi|12643898|sp|Q9ULV4|CO1C_HUMAN Coronin 1C (Coronin 3) (hCRNN4) >gi|5701731|dbj|BAA83077.1| hCRNN4 [Homo sapiens] >gi|12803081|gb|AAH02342.1|AAH02342 coronin, actin-binding protein, 1C [Homo sapiens]	-0.390838	-4.92367	1.60898e-05	0.0014891	-0.280819	-3.53767	0.00106428	0.0286113	-0.335829	-5.00677	1.12794e-05	0.000676587
CN217382	death associated protein 5 [Homo sapiens]	-0.324844	-6.30357	2.00004e-07	6.6419e-05	-0.264849	-5.13937	8.15113e-06	0.00108276	-0.294847	-5.76385	9.758e-07	0.000117291
CN217063	cyclin F [Rattus norvegicus]	-0.245456	-3.77675	0.000532916	0.0147933	-0.337528	-5.19343	6.86957e-06	0.000994414	-0.291492	-5.07613	9.03033e-06	0.000579311
CN220015		-0.13211	-1.92755	0.0612512	0.337118	-0.362265	-5.28562	5.12905e-06	0.000793316	-0.247188	-4.02031	0.000246584	0.00637046
CN234960	translocase of outer mitochondrial membrane 70 homolog A; translocase of outer mitochondrial membrane 70 (yeast) homolog A [Homo sapiens] >gi|14285643|sp|O94826|OM70_HUMAN Mitochondrial precursor proteins import receptor (Translocase of outer membrane TOM70) >gi|3882159|dbj|BAA34439,1| KIAA0719 protein [Homo sapiens] >gi|13177706|gb|AAH03633,1|AAH03633 translocase of outer mitochondrial membrane …	0.250389	3.77654	0.000533244	0.0147933	-0.0107335	-0.16189	0.872232	0.957361	0.119828	1.9723	0.0554318	0.277743
CN223194		-0.352713	-4.38117	9.04131e-05	0.00464025	-0.187678	-2.39509	0.021676	0.174817	-0.273436	-4.17635	0.000158397	0.00460239
BU130000		-0.352597	-7.31531	8.15879e-09	6.58007e-06	-0.182163	-3.77932	0.000528923	0.018541	-0.26738	-5.4567	2.64534e-06	0.000246114
CN226846	C9orf10 protein [Homo sapiens] >gi|13431358|sp|Q9NZB2|CI10_HUMAN Protein C9orf10 >gi|8118021|gb|AAF72866.1|AF214737_1 C9orf10a [Homo sapiens]	-0.274599	-5.62467	1.74443e-06	0.000345549	-0.161118	-3.30022	0.00207743	0.0438475	-0.217859	-4.54007	4.95818e-05	0.00200765
BU380616		-0.209592	-3.78949	0.000513395	0.0144733	-0.15379	-2.78057	0.00832677	0.100652	-0.181691	-3.58835	0.000888667	0.0161587
CN222216		0.189234	3.91607	0.000353469	0.0111793	-0.0531078	-1.09903	0.278524	0.596852	0.068063	1.34867	0.184939	0.527032
CN233509		-0.205532	-3.90092	0.000369703	0.0115287	-0.237653	-4.51056	5.83151e-05	0.0043605	-0.221592	-4.55857	4.67854e-05	0.00193902
CN217378	chondrosarcoma-associated protein 2 [Homo sapiens]	0.271291	4.75586	2.72191e-05	0.00209069	0.0536924	0.941254	0.352396	0.658538	0.162492	3.05413	0.00397985	0.0478882
CN234600	Exosome complex exonuclease RRP43 (Ribosomal RNA processing protein 43) (p9) (Opa-interacting protein 2) >gi|18088472|gb|AAH20773.1|AAH20773 Unknown (protein for MGC:22685) [Homo sapiens]	-0.111597	-2.22845	0.0317138	0.232822	-0.208772	-4.16891	0.000165738	0.00904032	-0.160185	-3.44836	0.00132978	0.0215082
CN230793		0.195316	3.09012	0.00374277	0.0580489	0.184319	2.99604	0.00480751	0.0723687	0.194537	3.72321	0.000613128	0.0125885
CN226443	BRCA1-associated protein 2 [Homo sapiens]	0.185941	4.84514	2.05866e-05	0.00181596	-0.059306	-1.54536	0.130374	0.42401	0.0633177	1.42843	0.160838	0.494244
CN232521	membrane component, chromosome 11, surface marker 1; likely ortholog of mouse GPI-anchored membrane protein 1 [Homo sapiens] >gi|12804617|gb|AAH01731.1|AAH01731 membrane component, chromosome 11, surface marker 1 [Homo sapiens]	-0.228025	-4.37048	8.97227e-05	0.00462584	-0.0564679	-1.0823	0.285795	0.60373	-0.142246	-2.92001	0.00569536	0.0617033
CN221697		-0.252242	-3.61796	0.000864834	0.0206096	-0.188387	-2.77612	0.00850678	0.101964	-0.214334	-3.76021	0.000550108	0.0117196
CN222454	surfeit gene 6; DNA segment, Chr 2, Wayne State University 129, expressed [Mus musculus] >gi|6094376|sp|P70279|SUR6_MOUSE Surfeit locus protein 6 >gi|1514614|emb|CAA63428.1| nuclear protein [Mus musculus] >gi|22902273|gb|AAH37634.1| surfeit gene 6 [Mus musculus]	0.239654	4.2036	0.000149212	0.0064059	0.048739	0.854898	0.397853	0.696351	0.144196	2.8222	0.00735906	0.0739728
CN226870	RIKEN cDNA A930037J23 gene [Mus musculus] >gi|26336743|dbj|BAC32054.1| unnamed protein product [Mus musculus]	-0.049542	-0.778729	0.440985	0.839797	-0.245276	-3.96103	0.000318701	0.0137872	-0.154663	-2.86916	0.00657795	0.0687224
CN227776		-0.16631	-2.5966	0.0132279	0.13528	-0.248743	-3.88364	0.000389099	0.0156329	-0.207527	-3.91969	0.000333968	0.00807963
CN218791		0.234204	4.6747	3.50561e-05	0.00244332	0.165365	3.30067	0.00207484	0.0438475	0.199784	4.4462	6.6512e-05	0.00246591
CN237761		-0.158109	-3.61786	0.000845539	0.0202592	-0.244769	-5.60082	1.88216e-06	0.000354192	-0.201439	-4.82303	2.02771e-05	0.00105728
CN230599	unnamed protein product [Mus musculus]	-0.169917	-3.967	0.000303826	0.0101195	0.00930666	0.217279	0.829129	0.940168	-0.0803054	-1.86441	0.0695253	0.315445
CN233109	expressed sequence AI851877 [Mus musculus] >gi|25955547|gb|AAH40269,1| 5330431N24Rik protein [Mus musculus]	0.0519048	1.26713	0.212657	0.62549	-0.170542	-4.16339	0.00016853	0.00910407	-0.0593188	-1.36933	0.178445	0.517108
CN230665		-0.185983	-4.09512	0.000207051	0.00776683	-0.0700071	-1.54148	0.131314	0.424955	-0.127995	-2.9874	0.0047614	0.0542322
CN234366	similar to hypothetical protein MDS018 [Homo sapiens] [Mus musculus]	0.179604	4.82832	2.17001e-05	0.00185618	0.0479603	1.28933	0.204915	0.519056	0.113782	2.93377	0.00549169	0.0599937
CN230998		-0.0970415	-2.4518	0.0188182	0.169025	-0.167061	-4.22088	0.000141593	0.00815762	-0.132051	-3.41465	0.00146385	0.0232163
BU379965		-0.132128	-3.6702	0.000726874	0.0184017	-0.16651	-4.62525	4.08822e-05	0.00341926	-0.149319	-4.09844	0.000194492	0.00533744
CN229592	Actin-related protein 8 >gi|10434709|dbj|BAB14352.1| unnamed protein product [Homo sapiens]	-0.0598283	-1.29287	0.203698	0.611627	-0.184927	-3.9962	0.000278496	0.0131569	-0.122377	-2.91432	0.00578155	0.0622826
CN237780		-0.165871	-3.61292	0.000877396	0.0207687	-0.196855	-4.17342	0.000169326	0.00910407	-0.184915	-4.59242	4.39255e-05	0.00185888
CN234962	similar to splicing-related factor RNPS1 [Homo sapiens] [Rattus norvegicus]	-0.192176	-3.92402	0.000345238	0.0109805	-0.183089	-3.73846	0.000596022	0.0200144	-0.187633	-4.53596	5.02262e-05	0.0020124
CN232736	periphilin 1 [Homo sapiens] >gi|16550478|dbj|BAB70985.1| unnamed protein product [Homo sapiens]	-0.0935422	-1.82601	0.0755471	0.380666	-0.298182	-5.82074	9.33332e-07	0.000210765	-0.195862	-4.29738	0.000105603	0.00349428
CN230815	double-stranded RNA-binding zinc finger protein JAZ [Homo sapiens] >gi|5813803|gb|AAD52018.1|AF083340_1 double-stranded RNA-binding zinc finger protein JAZ [Homo sapiens] >gi|14043595|gb|AAH07775.1|AAH07775 double-stranded RNA-binding zinc finger protein JAZ [Homo sapiens]	0.220239	4.15263	0.000174099	0.00699157	-0.0953011	-1.79691	0.0801331	0.336437	0.0624688	1.24864	0.218967	0.574381
CN236639		0.218511	4.38414	8.60454e-05	0.00450574	-0.0682959	-1.37027	0.178477	0.489834	0.0751077	1.592	0.119164	0.425517
CN229221	CG32744-PA [Drosophila melanogaster] >gi|22831806|gb|AAF46142.3| CG32744-PA [Drosophila melanogaster]	0.198925	4.15576	0.000238577	0.0085789	-0.024313	-0.630212	0.533201	0.795037	0.0820041	1.97221	0.0571472	0.282985
CN231279	6030446I19Rik protein [Mus musculus]	0.191012	4.82115	2.21928e-05	0.00187777	0.000407244	0.0102788	0.991851	0.998016	0.0957097	2.53558	0.0151862	0.120257
CN224451	double-stranded RNA-binding zinc finger protein JAZ [Homo sapiens] >gi|5813803|gb|AAD52018.1|AF083340_1 double-stranded RNA-binding zinc finger protein JAZ [Homo sapiens] >gi|14043595|gb|AAH07775.1|AAH07775 double-stranded RNA-binding zinc finger protein JAZ [Homo sapiens]	0.155481	4.11661	0.000194082	0.00746608	-0.0272299	-0.720955	0.475257	0.756108	0.0641257	1.75782	0.0863364	0.356298
BU140089		0.197441	4.03984	0.000244426	0.0087336	-0.0317175	-0.648973	0.520177	0.78655	0.0828616	1.9053	0.0638599	0.302203
CN236923	unnamed protein product [Macaca fascicularis]	0.18629	4.10255	0.000224754	0.00829313	0.100386	2.14142	0.0391161	0.239248	0.140765	3.57621	0.00098165	0.0173616
CN237907	unnamed protein product [Mus musculus]	0.164823	3.99798	0.000277017	0.00937254	0.0374223	0.907724	0.369625	0.673307	0.101123	2.8407	0.00701323	0.0715676
CN232675	similar to RIKEN cDNA 2610001M19 [Mus musculus] [Rattus norvegicus]	0.215298	6.37905	1.5726e-07	5.38068e-05	0.165913	4.91583	1.64912e-05	0.0017904	0.190606	6.32512	1.56961e-07	3.58468e-05
CN232668	gnl|UG|Gga#S7035510 603123493F1 CSEQCHL23 Gallus gallus cDNA clone ChEST88j23 5', mRNA sequence /clone=ChEST88j23 /clone_end=5' /gb=BU136129 /gi=25349460 /ug=Gga.1988 /len=951	-0.168208	-4.13902	0.000181404	0.00719266	-0.103606	-2.54937	0.0148571	0.139328	-0.135907	-4.02567	0.000242612	0.00628205
CN233683	Similar to G protein beta subunit-like [Danio rerio]	-0.111886	-3.01236	0.00454525	0.0654597	-0.162996	-4.38844	8.49176e-05	0.00551037	-0.137441	-4.43748	6.83467e-05	0.00252573
CN232987		-0.0185342	-0.480422	0.633932	0.935517	0.16587	4.27286	0.000141902	0.00815762	0.0671481	1.89142	0.066526	0.30956
CN237883		0.0190657	0.683078	0.498721	0.879029	0.134656	4.95659	1.53638e-05	0.00173473	0.0808799	3.12247	0.00335044	0.0428428
CN232130	gnl|UG|Gga#S6830002 603742336F1 CSEQCHN56 Gallus gallus cDNA clone ChEST641h9 5', mRNA sequence /clone=ChEST641h9 /clone_end=5' /gb=BU305533 /gi=25755257 /ug=Gga.1915 /len=1064	0.0351297	1.12088	0.269227	0.687081	0.13232	4.22189	0.000141161	0.00815762	0.0837247	3.02206	0.00433907	0.0508705
CN233119	spermatogenesis-associated protein 7 [Homo sapiens] >gi|13249499|gb|AAF66077.2| unknown [Homo sapiens]	0.0101328	0.256905	0.798609	0.97846	0.157288	3.98784	0.000285533	0.0132723	0.0837105	2.47345	0.0176706	0.13206
CN236332	hypothetical protein FLJ40243 [Homo sapiens] >gi|21757372|dbj|BAC05103,1| unnamed protein product [Homo sapiens]	-0.0494639	-1.37239	0.178244	0.575277	-0.175519	-4.86984	2.12965e-05	0.00214479	-0.112491	-3.44003	0.00141337	0.0225409
CN218837	general transcription factor II I [Rattus norvegicus] >gi|28173048|gb|AAO32679.1| general transcription factor II I [Rattus norvegicus]	0.0591238	1.51833	0.137035	0.508799	0.179514	4.61001	4.28628e-05	0.00353258	0.119319	3.46509	0.00126771	0.0207689
CN224072	Unknown (protein for MGC:52527) [Xenopus laevis]	0.0138364	0.331182	0.742288	0.964595	0.175033	4.18952	0.000155717	0.00870398	0.0944348	2.5311	0.0153541	0.121236
CN232310		0.0238272	0.578613	0.566192	0.90694	0.1717	4.16952	0.000165436	0.00904032	0.0977635	2.6068	0.0127332	0.106755
CN217704	Sprouty homolog 2 (Spry-2) >gi|5917716|gb|AAD56005.1|AF176904_1 sprouty 2 [Gallus gallus]	0.106603	3.05511	0.00411003	0.0618751	0.153714	4.52593	5.81329e-05	0.0043605	0.127056	3.83973	0.000435152	0.0097815
CN222174	Unknown (protein for MGC:13362) [Homo sapiens] >gi|15929223|gb|AAH15060,1|AAH15060 Unknown (protein for MGC:13485) [Homo sapiens]	0.165758	3.8261	0.000461056	0.0134865	0.241801	5.58138	2.00247e-06	0.000370654	0.203779	5.38303	3.35787e-06	0.000290481
CN230204		0.0915609	1.95692	0.057769	0.327445	0.207909	4.56538	5.15134e-05	0.00401663	0.155194	3.80892	0.000476624	0.0105206
CN226734		-0.134163	-2.23433	0.031292	0.230475	-0.22826	-3.80141	0.000495761	0.0180569	-0.181212	-3.7102	0.000622438	0.0126989
CN230189	Non-Canonical UBiquitin Conjugating Enzyme 1 (NCUBE1) [Gallus gallus]	-0.0928793	-1.5687	0.124834	0.485199	-0.240179	-4.05654	0.000232495	0.0114135	-0.166529	-3.37652	0.00163099	0.0250454
CN219763		0.164295	2.77354	0.00856287	0.103626	0.203636	3.53187	0.00110527	0.0293639	0.188554	3.97688	0.000289259	0.00714947
CN217180	Inosine-5'-monophosphate dehydrogenase 2 (IMP dehydrogenase 2) (IMPDH-II) (IMPD 2) >gi|7427690|pir||A31997 IMP dehydrogenase (EC 1.1.1.205) II - human >gi|4929870|pdb|1B3O|A Chain A, Ternary Complex Of Human Type-Ii Inosine Monophosphate Dehydrogenase With 6-Cl-Imp And Selenazole Adenine Dinucleotide >gi|4929871|pdb|1B3O|B Chain B, Ternary Complex Of Human Type-Ii Inosine Monophosphate Dehydrogen…	-0.0417682	-0.914347	0.366179	0.782314	-0.216034	-4.7292	2.9581e-05	0.00265078	-0.128901	-3.02356	0.00432151	0.0507167
CN219692		0.22987	4.35625	9.37195e-05	0.00478817	0.248209	4.70379	3.20202e-05	0.00282453	0.239039	5.365	3.55958e-06	0.000301088
CN237928	similar to hypothetical protein FLJ20375 [Homo sapiens] [Rattus norvegicus]	0.116048	2.30303	0.0267231	0.209535	0.274503	5.44763	3.0655e-06	0.0005325	0.195276	4.29826	0.000105316	0.00349428
CN223260		0.217841	4.1036	0.000201838	0.00762192	0.0951729	1.79283	0.080795	0.336999	0.156507	3.37354	0.00164483	0.0251437
CN224902	Puromycin-sensitive aminopeptidase (PSA)	0.119791	3.1697	0.00297474	0.0496126	0.299307	7.91972	1.2517e-09	1.28482e-06	0.209549	5.1086	8.13616e-06	0.000540438
CN221367	2810410C14Rik protein [Mus musculus]	-0.0661804	-1.25519	0.216915	0.630094	-0.2101	-3.98477	0.000288155	0.0132723	-0.13814	-2.86945	0.00650572	0.0682174
CN217610	puromycin-sensitive aminopeptidase [Mus musculus] >gi|2499903|sp|Q11011|PSA_MOUSE Puromycin-sensitive aminopeptidase (PSA) >gi|7447108|pir||T10052 aminopeptidase (EC 3.4.11.-) - mouse >gi|1184161|gb|AAC52409.1| aminopeptidase >gi|1585925|prf||2202260A puromycin sensitive aminopeptidase	0.0757282	1.44681	0.156411	0.540732	0.239137	4.3075	0.000117669	0.00710484	0.162816	3.30286	0.0020738	0.0299756
CN231046	Thioredoxin-like protein p46 precursor (Endoplasmic reticulum protein ERp46) >gi|28386175|gb|AAH46789,1| expressed sequence AL022641 [Mus musculus]	0.295147	4.07186	0.000222046	0.00822008	0.0957359	1.32077	0.19431	0.508214	0.195442	3.20319	0.00264834	0.0356201
CN228403	uridine diphosphate glucose pyrophosphatase [Homo sapiens] >gi|4314286|gb|AAD15563.1| unknown [Homo sapiens]	-0.242375	-5.12871	8.43056e-06	0.000963491	0.0022026	0.0466074	0.963065	0.988051	-0.120086	-2.43418	0.0194262	0.140131
CN228015		-0.00173814	-0.0545793	0.956754	0.995549	0.136647	4.29084	0.000114452	0.00702322	0.0674544	1.63072	0.110706	0.409534
CN220229		0.220646	3.60695	0.000872533	0.020697	0.218058	3.56465	0.000985237	0.0270761	0.219352	4.0687	0.00021292	0.00570736
CN219753		0.214356	3.79916	0.000499036	0.0141573	0.288095	5.10609	9.05534e-06	0.00114881	0.251225	4.84572	1.88646e-05	0.000992697
CN231657	unnamed protein product [Mus musculus]	-0.274716	-4.24894	0.000130025	0.00589197	-0.147771	-2.28553	0.0278263	0.198107	-0.211243	-3.6929	0.000654911	0.0131431
CN223831		0.193962	3.08251	0.00376714	0.0581525	0.218272	3.46884	0.00129455	0.0325962	0.206117	3.68837	0.000663682	0.0132261
CN224829		-0.00459063	-0.098968	0.921673	0.992148	0.184795	3.98395	0.000288866	0.0132723	0.0901024	1.79162	0.0806705	0.344494
CN217633		-0.204806	-3.26932	0.002263	0.0411457	-0.249308	-3.9797	0.000292544	0.0132723	-0.227057	-4.00383	0.000259195	0.00662136
CN224915		0.251077	3.66331	0.000741526	0.0186471	0.265964	3.88051	0.000392714	0.0156329	0.258521	4.32016	9.84158e-05	0.00332488
CN233986	protein tyrosine phosphatase, receptor type, K [Mus musculus] >gi|548626|sp|P35822|PTPK_MOUSE Protein-tyrosine phosphatase kappa precursor (R-PTP-kappa) >gi|477081|pir||A48066 protein-tyrosine-phosphatase (EC 3.1.3.48), receptor type kappa precursor - mouse >gi|293772|gb|AAA40021.1| protein tyrosine phosphatase	-0.029745	-0.641867	0.524732	0.888673	0.265722	5.73401	1.2309e-06	0.000257371	0.117989	2.18243	0.0349356	0.206431
CN229297	similar to RAB7, member RAS oncogene family [Rattus norvegicus]	-0.0221938	-0.40807	0.685464	0.951129	0.239131	4.39681	8.27651e-05	0.00543315	0.108468	1.91332	0.0627963	0.299114
CN232503		0.106054	2.06652	0.0454969	0.284247	0.207849	4.05005	0.000237062	0.0115873	0.156951	2.98976	0.00473153	0.0540834
CN220968	leucine zipper protein [Gallus gallus]	0.435148	5.09449	9.39332e-06	0.00100911	0.112824	1.32088	0.194275	0.508214	0.273986	3.65961	0.000722019	0.0139269
CN234908	phosphofructokinase, platelet; Phosphofructokinase, platelet type [Homo sapiens] >gi|1346355|sp|Q01813|K6PP_HUMAN 6-phosphofructokinase, type C (Phosphofructokinase 1) (Phosphohexokinase) (Phosphofructo-1-kinase isozyme C) (PFK-C) (6-phosphofructokinase, platelet type) >gi|625399|pir||JC2055 6-phosphofructokinase (EC 2,7,1,11), platelet - human >gi|560105|dbj|BAA04998,1| platelet-type phosphofruc…	-0.326417	-4.32685	0.000102539	0.00505575	-0.227703	-3.01833	0.0044735	0.0695251	-0.27706	-4.22355	0.000132602	0.00404863
BU140359	STEAROYL-COA DESATURASE	-0.0135893	-0.1523	0.879739	0.989942	0.42873	4.80494	2.33482e-05	0.00227262	0.20757	2.55752	0.0143881	0.115784
CN227465	myoferlin [Homo sapiens]	-0.00158045	-0.0342687	0.972843	0.998398	0.193219	4.30434	0.000114131	0.00702322	0.0917068	1.70423	0.096195	0.378646
CN233086	phosphofructokinase	-0.292889	-4.50265	5.97552e-05	0.00361791	-0.169471	-2.60531	0.012946	0.130279	-0.23118	-3.71482	0.000614048	0.0125885
CN228302	unnamed protein product [Mus musculus]	0.0187933	0.405307	0.687536	0.95136	0.329164	7.29345	1.01713e-08	5.46877e-06	0.17103	2.90027	0.00606407	0.0647156
CN225842	gnl|UG|Gga#S6863096 603543193F1 CSEQCHN61 Gallus gallus cDNA clone ChEST515j24 5', mRNA sequence /clone=ChEST515j24 /clone_end=5' /gb=BU310958 /gi=25818959 /ug=Gga.5761 /len=980	-0.383731	-4.38068	8.69625e-05	0.00450574	-0.151928	-1.73441	0.0907803	0.357032	-0.267829	-3.49715	0.00115639	0.0193272
CN223452		0.433992	4.31874	0.00010511	0.00511552	0.264218	2.62929	0.0121983	0.126453	0.349105	4.1976	0.000143611	0.00427988
CN229463	protein tyrosin phosphatase receptor type alpha [Mus musculus] >gi|14193731|gb|AAK56110.1|AF332082_1 protein tyrosin phosphatase receptor type alpha [Mus musculus] >gi|21912410|emb|CAD24071.1| protein-tyrosine phosphatase alpha [Mus musculus] >gi|26327543|dbj|BAC27515.1| unnamed protein product [Mus musculus] >gi|29748092|gb|AAH50930.1| Similar to protein tyrosine phosphatase, receptor type, A [M…	-0.0729101	-1.61642	0.114103	0.466619	0.177779	3.94138	0.000327894	0.0140237	0.0524347	0.893049	0.377108	0.720397
CN232800		-0.0145167	-0.269945	0.78867	0.977015	0.225445	4.30716	0.000113162	0.0070204	0.100827	1.59764	0.118095	0.423602
CN235806		-0.267142	-3.95716	0.000312856	0.0103306	-0.0978221	-1.44903	0.155359	0.459333	-0.182482	-2.67203	0.0108111	0.0951092
CN234659	dJ1033H22.2 (breast cancer anti-estrogen resistance 3) [Homo sapiens]	0.0278713	0.653465	0.517749	0.885365	0.16008	4.02553	0.000291878	0.0132723	0.0791149	1.31781	0.195781	0.543949
CN223242	similar to lanosterol 14alpha-demethylase (EC 1.14.14.-) cytochrome P450 51 - rat [Rattus norvegicus]	0.360594	6.11634	3.63354e-07	0.000107964	0.188367	3.19505	0.00277576	0.0529411	0.274481	4.23267	0.000128933	0.00396843
CN221882	Homo sapiens ras-related C3 botulinum toxin substrate 2 (rho family, small GTP binding protein Rac2) [synthetic construct]	-0.529444	-4.93876	1.53444e-05	0.00143185	-0.157742	-1.47145	0.149231	0.451889	-0.343593	-3.59478	0.000872236	0.0159361
CN222471	gnl|UG|Gga#S6900717 603475750F1 CSEQCHN70 Gallus gallus cDNA clone ChEST359c13 5', mRNA sequence /clone=ChEST359c13 /clone_end=5' /gb=BU355621 /gi=25863622 /ug=Gga.1752 /len=1222	-0.249886	-2.76797	0.00859936	0.103845	-0.362203	-4.0121	0.00026558	0.0127062	-0.306045	-3.71922	0.000606141	0.0125163
CN228935		-0.240663	-4.41198	7.89977e-05	0.00426776	0.282912	5.18651	7.02174e-06	0.000998175	0.0211243	0.274572	0.785041	0.926935
CN231391		-0.0767712	-0.642775	0.524704	0.888673	0.502575	4.33736	0.000122965	0.00738507	0.232189	2.07319	0.0454756	0.244831
CN218972		-0.258917	-3.86241	0.000414282	0.0126423	-0.382738	-5.70952	1.33089e-06	0.00027322	-0.320827	-4.29585	0.000106103	0.00349428
BU322694		-0.0521571	-0.970749	0.337684	0.754173	0.404143	7.52191	4.28248e-09	2.84432e-06	0.175993	2.2645	0.028966	0.18114
CN220094	gnl|UG|Gga#S7037317 603133956F1 CSEQCHL24 Gallus gallus cDNA clone ChEST115o13 5', mRNA sequence /clone=ChEST115o13 /clone_end=5' /gb=BU139916 /gi=25354390 /ug=Gga,2387 /len=1245	0.263986	4.11825	0.000193128	0.00746608	0.467183	7.28817	8.88184e-09	5.01424e-06	0.365584	4.87061	1.74271e-05	0.000942304
CN224353	Homo sapiens disrupted in renal carcinoma 2 (DIRC2), mRNA	-0.0298247	-0.467409	0.64282	0.938581	0.264071	4.13849	0.000181692	0.00945384	0.117123	1.51462	0.137636	0.455495
CN219960	neuralized [Xenopus laevis]	-0.185729	-1.95668	0.0576057	0.326847	-0.372908	-3.92863	0.000340542	0.0143472	-0.279319	-2.97973	0.00485997	0.055001
CN234873		-0.247058	-5.01961	1.18966e-05	0.00114807	0.00558177	0.113408	0.910292	0.971737	-0.120738	-1.45108	0.154462	0.481939
CN232392		0.00420271	0.0249755	0.980202	0.998616	0.825868	4.9079	1.69073e-05	0.0018181	0.415035	2.71652	0.00965772	0.0882252
BU118286	wnt inhibitory factor 1 (wif1)	0.150597	1.32292	0.193602	0.598494	0.640887	5.62988	1.71567e-06	0.000333994	0.395742	3.40573	0.00150142	0.0236154
CN234827	TRANSFORMING PROTEIN P21/H-RAS-1 >gi|68931|pir||TVCHRS transforming protein H-ras-1 - chicken >gi|63507|emb|CAA27258,1| c-Ha-Ras protein (aa 1-189) [Gallus gallus]	-0.260465	-4.49329	6.15061e-05	0.00363594	-0.224919	-3.88008	0.000393211	0.0156329	-0.242692	-2.78352	0.00813399	0.078647
BU128191	wnt inhibitory factor 1 (wif1)	0.177847	1.46771	0.15024	0.528581	0.686189	5.66287	1.54438e-06	0.000305922	0.432018	3.56243	0.000958	0.0171196
CN231698		-0.0347137	-0.195388	0.846108	0.98726	0.933992	5.25702	5.61608e-06	0.000856908	0.449639	2.67496	0.0107316	0.0944827
CN222655	gnl|UG|Gga#S6881912 603499567F1 CSEQCHN65 Gallus gallus cDNA clone ChEST414f18 5', mRNA sequence /clone=ChEST414f18 /clone_end=5' /gb=BU333174 /gi=25841175 /ug=Gga.5941 /len=915	-0.0549344	-0.800048	0.428552	0.828659	0.29416	4.28407	0.000116839	0.00709264	0.119613	1.13236	0.264145	0.628122
CN236541		-0.0981094	-0.673326	0.504729	0.881228	0.853525	5.85775	8.29369e-07	0.000195092	0.377708	2.39742	0.0212109	0.147507
CN236581	Splicing factor 3B subunit 1 (Spliceosome associated protein 155) (SAP 155) (SF3b155) (Pre-mRNA splicing factor SF3b 155 kDa subunit) (146 kDa nuclear protein) >gi|7512151|pir||T30887 146D nuclear protein - African clawed frog >gi|2791896|emb|CAA70201.1| 146kDa nuclear protein [Xenopus laevis]	0.0165064	0.233919	0.816277	0.98051	0.335619	4.7562	2.71903e-05	0.00248377	0.176063	1.58513	0.120717	0.428063
CN227280	similar to Hypothetical protein KIAA1384 [Mus musculus]	-0.0800108	-1.22746	0.227236	0.641656	0.755462	11.9073	2.31465e-14	2.61347e-10	0.332468	2.59618	0.0131727	0.109078
CN220888		-0.0896092	-0.986337	0.330076	0.74762	0.399991	4.40274	8.12712e-05	0.00536628	0.155191	1.23821	0.222769	0.580246
CN224631		0.0149125	0.141813	0.888022	0.990055	1.01082	9.36924	3.61285e-11	1.01982e-07	0.482505	3.11854	0.0034847	0.0438719
CN230192	transmembrane protein - chicken (fragment) >gi|212798|gb|AAA49106.1| transmembrane proteininteresting	0.783003	3.932	0.000337153	0.0109077	1.14843	5.76707	1.10769e-06	0.000245234	0.965716	5.53265	2.06798e-06	0.000209993
CN222925	RIKEN cDNA 1700026N20 [Mus musculus]	-0.520664	-6.38283	1.55379e-07	5.38068e-05	-0.370995	-4.54803	5.19377e-05	0.00401663	-0.445829	-3.72785	0.000590922	0.012291
CN229120	dynactin 4 (p62); dynactin p62 subunit [Homo sapiens] >gi|6110610|gb|AAF03896.1|AF195120_1 dynactin p62 subunit [Homo sapiens] >gi|7020289|dbj|BAA91066.1| unnamed protein product [Homo sapiens]	-0.0284251	-0.27775	0.782678	0.975842	0.405558	3.96283	0.000307627	0.0135152	0.188566	1.40385	0.167988	0.503382
CN234584	gag/env fusion protein [Gallus gallus]	1.09083	4.13325	0.000184588	0.00726196	1.34844	5.10938	8.9616e-06	0.00114881	1.21963	5.45024	2.70133e-06	0.000246114
CN234563	N-terminal acetyltransferase complex ard1subunit [Homo sapiens] >gi|23821888|sp|Q9Y6D2|NAT5_HUMAN N-acetyltransferase 5 >gi|5114045|gb|AAD40190.1| N-terminal acetyltransferase complex ard1 subunit [Homo sapiens] >gi|12843892|dbj|BAB26152.1| unnamed protein product [Mus musculus] >gi|13528756|gb|AAH05181.1|AAH05181 N-terminal acetyltransferase complex ard1subunit [Homo sapiens] >gi|14250083|gb|AAH…	-0.103314	-1.58114	0.121962	0.480021	-0.266998	-4.08617	0.0002127	0.0105797	-0.185156	-1.35548	0.182779	0.524941
CN227388	gag protein [Cloning vector pRV-9] >gi|28971912|dbj|BAC65349.1| gag protein [Cloning vector RCAS-L14]interesting	1.12919	4.29835	0.000111858	0.00531802	1.35447	5.15587	7.73677e-06	0.00103995	1.24183	5.45148	2.69047e-06	0.000246114
CN225872	Noelin precursor (Neuronal olfactomedin-related ER localized protein) (Olfactomedin 1) (Pancortin) >gi|7211681|gb|AAF40413,1|AF182815_1 neuronal olfactomedin-related ER localized protein [Gallus gallus]	-0.50946	-3.81427	0.000477377	0.0137853	0.267851	2.00537	0.0519304	0.270759	-0.120804	-0.670078	0.506612	0.798012
CN233895		-0.0665245	-0.361229	0.719887	0.962734	1.44796	7.86244	1.49284e-09	1.31432e-06	0.690716	3.04392	0.00409101	0.0488142
CN226875		-0.226707	-0.932161	0.357015	0.772302	2.09487	8.61357	1.52396e-10	2.81198e-07	0.93408	3.21917	0.00253381	0.0345659
CN235889	myoferlin isoform a; fer-1-like 3 [Homo sapiens] >gi|20139241|sp|Q9NZM1|MYOF_HUMAN Myoferlin (Fer-1 like protein 3) >gi|6731235|gb|AAF27176.1|AF182316_1 myoferlin [Homo sapiens] >gi|20521790|dbj|BAA86521.2| KIAA1207 protein [Homo sapiens]	0.0708558	0.673902	0.504367	0.881228	0.580776	5.5237	2.40629e-06	0.000431261	0.325816	1.8711	0.0685697	0.313275
CN236850	SYNDECAN-3 PRECURSOR >gi|1017462|gb|AAA82104.1| syndecan-3 proteoglycan	0.0980746	0.6853	0.497227	0.87804	0.684017	4.7796	2.52736e-05	0.00239801	0.391046	2.03036	0.0489241	0.256529
CN228327		-0.112739	-0.800157	0.42849	0.828659	-0.67644	-4.80097	2.36401e-05	0.00228137	-0.39459	-1.99718	0.0525569	0.268606
CN231575	similar to hypothetical protein FLJ13687 [Homo sapiens] [Rattus norvegicus]	-0.105733	-1.21212	0.232793	0.647915	-0.500884	-5.74208	1.19959e-06	0.000255558	-0.303308	-1.56216	0.126034	0.438248
CN224434	gnl|UG|Gga#S6784999 603413104F1 CSEQCHN38 Gallus gallus cDNA clone ChEST333h2 5', mRNA sequence /clone=ChEST333h2 /clone_end=5' /gb=BU256287 /gi=25515045 /ug=Gga.7895 /len=887	-0.0566804	-0.306044	0.761295	0.968048	1.85988	9.46801	2.09281e-11	7.87663e-08	0.907681	3.34233	0.00185844	0.0277043
CN234604	hypothetical protein DKFZp564E1616.1 - human (fragments) >gi|5419846|emb|CAB46370.1| hypothetical protein [Homo sapiens]	0.0243811	0.168577	0.867005	0.988876	0.63144	4.36593	9.0983e-05	0.00577129	0.327911	1.51463	0.137633	0.455495
CN235838	N-acetyl-alpha-glucosaminidase prepro-polypeptide	-0.0765589	-0.526152	0.601776	0.924994	0.625034	4.29556	0.000112817	0.0070204	0.274238	0.98484	0.330551	0.688912
CN218849	immunoglobulin alpha heavy chain [Gallus gallus]	1.68416	4.29628	0.000112568	0.00531802	0.323642	0.825609	0.414071	0.709989	1.0039	3.30383	0.00200143	0.029151
CN219711	gamma-immunoglobulin heavy chain (504 AA) [Gallus gallus]	1.59321	4.28689	0.000115837	0.00544966	0.314274	0.845624	0.402945	0.700827	0.953743	3.29992	0.00202351	0.0293247
CN225275	Ig gamma chain (5.7S) - duck (fragment) >gi|1334619|emb|CAA46321.1| 5.7S IgG heavy chain [Anas platyrhynchos]	1.52861	3.78812	0.00051546	0.0144778	0.325721	0.807183	0.424479	0.717162	0.927166	3.02772	0.00427352	0.0503706
CN217762	immunoglobulin alpha heavy chain [Gallus gallus]	1.21102	4.28257	0.000117372	0.00549081	0.330893	1.17015	0.249074	0.565828	0.770955	3.52278	0.00107421	0.0183633
CN220824	hexokinase2 [Gallus gallus]	1.0276	7.08055	1.70426e-08	1.03823e-05	0.301301	2.07608	0.0445563	0.254598	0.66445	4.94327	1.38203e-05	0.00078948
CN224479	Ig light chain precursor	1.6362	4.52188	5.88585e-05	0.00359227	0.145975	0.414478	0.680865	0.873833	0.881145	3.13903	0.00320283	0.0413722
CN225453	Ig light chain precursor	1.50651	4.12063	0.000191744	0.00743979	0.0902449	0.246839	0.806334	0.93196	0.79838	2.81618	0.00747491	0.0744167
CN221461	Ig light chain precursor	1.52415	4.23776	0.00013452	0.00600341	0.0399366	0.11104	0.912157	0.972276	0.782046	2.78506	0.00810158	0.0784665
CN226240	hypothetical protein FLJ10468 [Homo sapiens] >gi|7022521|dbj|BAA91629.1| unnamed protein product [Homo sapiens] >gi|10433426|dbj|BAB13961.1| unnamed protein product [Homo sapiens] >gi|10434092|dbj|BAB14125.1| unnamed protein product [Homo sapiens] >gi|12653829|gb|AAH00703.1|AAH00703 hypothetical protein FLJ10468 [Homo sapiens] >gi|12804485|gb|AAH01651.1|AAH01651 hypothetical protein FLJ10468 [Hom…	-0.467803	-4.15693	0.000171854	0.00693001	-0.877388	-7.79652	1.82904e-09	1.37678e-06	-0.672595	-6.63875	5.66356e-08	1.59601e-05
CN222112		1.1255	3.90006	0.000370642	0.0115287	0.0536149	0.185786	0.85358	0.950295	0.589557	2.63697	0.0118083	0.101996
CN234092	beta actin; beta cytoskeletal actin [Homo sapiens] >gi|6671509|ref|NP_031419,1| actin, beta, cytoplasmic; A-X actin-like protein; melanoma X-actin [Mus musculus] >gi|13592133|ref|NP_112406,1| cytoplasmic beta-actin [Rattus norvegicus] >gi|113270|sp|P02570	-0.54214	-4.17994	0.000160302	0.00662994	-0.410337	-3.16373	0.00302351	0.0553297	-0.476239	-4.54124	4.94004e-05	0.00200765
CN232078	unnamed protein product [Mus musculus]	-1.0187	-4.49515	6.11543e-05	0.00363594	-0.704643	-3.10934	0.0035042	0.060591	-0.86167	-5.15445	7.02098e-06	0.000488857
CN222271		0.538368	6.09868	6.07014e-06	0.000737668	0.0897356	0.987061	0.335511	0.647292	0.332084	3.2587	0.0036751	0.0454165
CN218667	Ig light chain	1.5815	4.59035	4.55577e-05	0.00292268	0.1578	0.458017	0.649494	0.859924	0.869652	3.25177	0.00231458	0.0324695
CN232968	Chain A, Crystal Structure Of Aurora-2, An Oncogenic Serine- Threonine Kinase	0.343805	2.87753	0.00648268	0.0849141	0.438284	3.66827	0.000730933	0.0225976	0.391045	4.13322	0.000174909	0.00493157
CN234756	class I alpha chain [Gallus gallus]	-0.28552	-2.08138	0.0440423	0.278456	-0.638183	-4.65223	3.75941e-05	0.00319154	-0.461851	-4.2627	0.000117541	0.00374916
CN232080		-1.07854	-4.84254	2.07546e-05	0.00181659	-0.723702	-3.24936	0.00239117	0.048126	-0.901119	-5.54158	2.00896e-06	0.000209993
CN217151	Ig light chain	1.66088	5.03515	1.13278e-05	0.00112502	0.2442	0.740319	0.463561	0.747724	0.952543	3.69772	0.000645713	0.0130042
CN226414	eukaryotic translation initiation factor 3, subunit 8, 110kDa; eukaryotic translation initiation factor 3, subunit 8 (110kD) [Homo sapiens] >gi|6685539|sp|Q99613|IF38_HUMAN Eukaryotic translation initiation factor 3 subunit 8 (eIF3 p110) (eIF3c) >gi|1718197|gb|AAD03462,1| translation intiation factor eIF-3 p110 subunit [Homo sapiens] >gi|3337383|gb|AAC27426,1| Translation initiation factor eIF-p1…	0.474185	4.01035	0.000266974	0.00923393	0.257964	2.18169	0.0352518	0.22918	0.366075	3.90553	0.000348466	0.008342
CN224462		1.454	4.66856	3.75081e-05	0.00255123	0.219971	0.725645	0.472523	0.754847	0.812723	3.40735	0.00152115	0.0237916
CN227888	Ran-binding protein 2 (RanBP2) (Nuclear pore complex protein Nup358) (Nucleoporin Nup358) (358 kDa nucleoporin) (P270) >gi|857368|gb|AAC41758.1| nucleoporin >gi|1098234|prf||2115329A nucleoprotein Nup358	-0.369854	-3.77133	0.00054145	0.014911	-0.473579	-4.82899	2.16549e-05	0.00214479	-0.421716	-5.27054	4.82981e-06	0.000380141
CN221483		1.23607	5.09859	9.27254e-06	0.00100669	0.115575	0.476728	0.636229	0.853267	0.675823	3.48524	0.00119661	0.0198606
CN223207	NADH dehydrogenase (ubiquinone) 1 alpha subcomplex, 1 (7,5kD, MWFE); NADH ubiquinone oxidoreductase subunit MWFE [Mus musculus] >gi|3024192|sp|O35683|NIMM_MOUSE NADH-ubiquinone oxidoreductase MWFE subunit (Complex I-MWFE) (CI-MWFE) >gi|2275037|emb|CAA68977,1| NADH dehydrogenase [Mus musculus] >gi|12841651|dbj|BAB25297,1| unnamed protein product [Mus musculus] >gi|19354398|gb|AAH24364,1| NADH dehy…	-0.183017	-1.55275	0.128599	0.491875	-0.552409	-4.68674	3.37674e-05	0.00295556	-0.367713	-3.84877	0.000412906	0.00939238
CN230209	similar to hypothetical protein [Homo sapiens] [Rattus norvegicus]	-0.383877	-3.59835	0.000894406	0.0208361	-0.47728	-4.47387	6.53019e-05	0.00460828	-0.430578	-5.10793	8.15384e-06	0.000540438
CN221310	actin, gamma 1 propeptide; cytoskeletal gamma-actin; actin, cytoplasmic 2 [Homo sapiens] >gi|6752954|ref|NP_033739,1| actin, gamma, cytoplasmic [Mus musculus] >gi|20840713|ref|XP_124321,1| similar to Actin, cytoplasmic 2 (Gamma-actin) [Mus musculus] >gi|2	-0.399769	-3.03588	0.00426888	0.0630889	-0.334113	-2.53729	0.0153027	0.141974	-0.366941	-3.70109	0.000639334	0.0129442
CN236828	adenosine deaminase [Bos taurus] >gi|20141178|sp|P56658|ADA_BOVIN Adenosine deaminase (Adenosine aminohydrolase) >gi|9652182|gb|AAF91430.1|AF280603_1 adenosine deaminase; adenosine aminohydrolase; ADA [Bos taurus]	-0.27098	-3.04237	0.00419548	0.0624391	-0.696114	-7.81545	1.72533e-09	1.37678e-06	-0.483547	-6.04431	3.91627e-07	6.5151e-05
CN227190	ribosomal protein	-0.46823	-5.35292	4.14237e-06	0.000599635	-0.383917	-4.38904	8.47627e-05	0.00551037	-0.426073	-5.91445	5.97745e-07	8.75083e-05
CN225663	60S ribosomal protein L39 >gi|12381881|dbj|BAB21250,1| ribosomal protein L39 [Gallus gallus]	-0.295006	-3.16866	0.00298314	0.0496284	-0.360279	-3.86976	0.000405393	0.0158806	-0.327642	-4.40109	7.65531e-05	0.00277511
CN225644	WD repeat domain 5 protein; WD-repeat protein 5; likely ortholog of mouse WD repeat protein BIG-3 (BMP-2-induced gene 3 kb) [Homo sapiens] >gi|16554629|ref|NP_438172.1| WD repeat domain 5 protein; WD-repeat protein 5; likely ortholog of mouse WD repeat protein BIG-3 (BMP-2-induced gene 3 kb) [Homo sapiens] >gi|18252790|ref|NP_543124.1| WD repeat domain 5; Bmp2-induced gene [Mus musculus] >gi|2014…	-0.456355	-8.57152	1.72871e-10	3.90378e-07	-0.434389	-8.15894	6.02008e-10	8.49659e-07	-0.445372	-8.57087	1.22452e-10	1.39828e-07
CN217152	diacylglycerol kinase, gamma 90kDa; diacylglycerol kinase, gamma (90kD) [Homo sapiens] >gi|1346372|sp|P49619|KDGG_HUMAN Diacylglycerol kinase, gamma (Diglyceride kinase) (DGK-gamma) (DAG kinase gamma) >gi|627421|pir||A53691 diacylglycerol kinase (EC 2,7,1,107) gamma - human >gi|516758|dbj|BAA05132,1| diacylglycerol kinase gamma [Homo sapiens] >gi|2921154|gb|AAC04686,1| diacylglycerol kinase 3 [Ho…	1.57824	5.02364	1.17466e-05	0.00114807	0.207593	0.660781	0.512656	0.781226	0.892919	3.63786	0.000769396	0.0146803
CN236595		-0.367195	-3.9277	0.000341481	0.0109689	-0.168368	-1.80095	0.0794839	0.33487	-0.267781	-3.52844	0.00105681	0.0182568
CN236001	Huntingtin interacting protein K [Homo sapiens] >gi|27692116|gb|AAH19262.2| Unknown (protein for MGC:2632) [Homo sapiens]	-0.255703	-2.7089	0.00999138	0.113608	-0.337511	-3.57556	0.000954893	0.0265069	-0.296607	-3.98285	0.000276151	0.00693047
CN222702	60S ribosomal protein L39 >gi|12381881|dbj|BAB21250.1| ribosomal protein L39 [Gallus gallus]	-0.264752	-2.99199	0.00479809	0.0679739	-0.321237	-3.63034	0.00081567	0.0242361	-0.292994	-4.15718	0.000162554	0.00466384
CN226292		-0.359074	-4.31416	0.00010659	0.00516529	-0.558472	-6.70987	5.49626e-08	1.88055e-05	-0.458773	-6.66194	5.25313e-08	1.59402e-05
CN236620	DnaJ (Hsp40) homolog, subfamily C, member 3 [Bos taurus] >gi|1363051|pir||A56534 interferon-induced double-stranded RNA-activated protein kinase inhibitor - bovine >gi|468012|gb|AAA17795.1| PKR inhibitor P58	-0.262552	-2.95706	0.00526272	0.0731791	-0.278575	-3.13753	0.00324669	0.0579973	-0.270563	-3.87578	0.000380914	0.00895922
CN228212	pleckstrin homology, Sec7 and coiled/coil domains 2 isoform 2; pleckstrin homology, Sec7 and coiled/coil domains 2; cytohesin 2 [Homo sapiens] >gi|1834466|emb|CAA68084.1| Arno protein (ARF exchange factor) [Homo sapiens] >gi|6518890|dbj|BAA87927.1| cytohesin-2 [Cercopithecus aethiops]	-0.379885	-2.8946	0.00620039	0.082363	-0.497264	-3.78899	0.000514147	0.0182555	-0.438575	-4.53077	5.10504e-05	0.00202978
CN230471	interferon gamma receptor 2 [Mus musculus] >gi|627892|pir||A49947 interferon gamma receptor beta subunit - mouse >gi|545842|gb|AAB30165.1| interferon gamma receptor beta subunit; IFN-gamma R beta chain; IFN-gamma R species-specific cofactor [Mus sp.] >gi|1710144|gb|AAC52938.1| ifngr2 [Mus musculus]	-0.419814	-7.40586	6.14801e-09	5.78477e-06	-0.300699	-5.30457	4.82975e-06	0.000768066	-0.360256	-7.00555	1.72801e-08	5.97945e-06
CN217879	ribosomal protein L18a; 60S ribosomal protein L18a [Homo sapiens] >gi|730538|sp|Q02543|RL1X_HUMAN 60S ribosomal protein L18a >gi|401845|gb|AAC18781,1| ribosomal protein L18a [Homo sapiens] >gi|3702270|gb|AAC62828,1| ribosomal protein L18a [Homo sapiens] >gi|13960144|gb|AAH07512,1|AAH07512 ribosomal protein L18a [Homo sapiens]	-0.202708	-2.31651	0.0258998	0.206085	-0.340285	-3.88873	0.000383285	0.015456	-0.271496	-3.92729	0.000326437	0.00793103
CN234833	Dynein intermediate chain 2, ciliary >gi|927637|dbj|BAA07539.1| dynein intermediate chain 2 [Anthocidaris crassispina]	-0.204841	-2.21628	0.0329339	0.23823	-0.327044	-3.72985	0.000643305	0.0209324	-0.269158	-3.81052	0.000486867	0.0106914
CN218398	zinc-finger protein [Homo sapiens] >gi|18623468|gb|AAL76101.1|AF247041_1 androgen receptor N-terminal-interacting protein [Homo sapiens]	-0.316098	-4.10714	0.000199699	0.00756646	-0.266375	-3.46108	0.00132332	0.0328387	-0.291237	-4.73715	2.66321e-05	0.00128861
CN217266	Mus musculus similar to TYPE I INOSITOL-1,4,5-TRISPHOSPHATE 5-PHOSPHATASE (5PTASE) (LOC212111), mRNA	0.342407	4.25586	0.000127318	0.00584371	0.026634	0.33104	0.742395	0.904053	0.184521	2.71801	0.00962132	0.0881171
CN219273	solute carrier family 25 (mitochondrial carrier; peroxisomal membrane protein, 34kDa), member 17; peroxisomal membrane protein (34kD); solute carrier family 25 (mitochondrial carrier; peroxisomal membrane protein, 34kD), member 17 [Homo sapiens] >gi|12643354|sp|O43808|PM34_HUMAN Peroxisomal membrane protein PMP34 (34 kDa peroxisomal membrane protein) (Solute carrier family 25, member 17) >gi|2808…	0.0842954	1.10941	0.274079	0.691072	0.316821	4.16969	0.000165351	0.00904032	0.200558	3.17797	0.00283903	0.0376964
CN237837	gnl|UG|Gga#S6879493 603494171F1 CSEQCHN64 Gallus gallus cDNA clone ChEST401m17 5', mRNA sequence /clone=ChEST401m17 /clone_end=5' /gb=BU328292 /gi=25836293 /ug=Gga.5206 /len=962	-0.177465	-2.94744	0.00539785	0.0745075	-0.405408	-6.73324	5.10389e-08	1.80088e-05	-0.291437	-5.37728	3.42091e-06	0.000293709
CN223468	adenylosuccinate synthetase 1 [Mus musculus] >gi|1346910|sp|P28650|PUA1_MOUSE Adenylosuccinate synthetase, muscle isozyme (IMP--aspartate ligase) (AdSS) (AMPSase) >gi|17942703|pdb|1J4B|A Chain A, Recombinant Mouse-Muscle Adenylosuccinate Synthetase >gi|23	-0.257242	-3.47743	0.00126337	0.0266133	-0.217269	-2.93706	0.00554736	0.0786875	-0.237255	-4.00593	0.000257549	0.00659407
CN219649	beta actin [Cricetinae gen, sp,]	-0.369584	-4.46992	6.61023e-05	0.00375936	-0.407283	-4.92586	1.59795e-05	0.00176887	-0.388433	-6.04192	3.94687e-07	6.5151e-05
CN224499	ENSANGP00000015380 [Anopheles gambiae str. PEST]	0.858921	5.02218	1.18007e-05	0.00114807	0.134062	0.783872	0.437872	0.727695	0.496491	3.69053	0.00065948	0.0131654
CN231890	Homo sapiens, clone RP11-25H20, complete sequence	-0.238759	-3.03053	0.00433031	0.0634403	-0.247871	-3.14618	0.00317132	0.0569721	-0.243315	-3.94913	0.000305691	0.00747469
CN217215	bA346K17,1,2 (Novel protein similar to MAP1ALC3 (micotubule-associated proteins 1A/1B light chain 3) from Rat, isoform 2) [Homo sapiens]	0.346077	3.81177	0.000480906	0.0138518	0.0721293	0.794447	0.431766	0.722276	0.209103	2.89237	0.00612573	0.065009
CN227087		-0.250379	-3.58614	0.000926344	0.0212191	-0.266424	-3.81595	0.000475037	0.0174608	-0.258401	-4.60444	4.05002e-05	0.00176725
CN233701	gene 17,5 protein - chicken >gi|505325|gb|AAA48558,1| amino acid feature: cytoplasmic domain, aa 1 ,, 91; amino acid feature: extracellular domain, aa 115 ,, 257; amino acid feature: lectin-like domain, aa 128 ,, 243; amino acid feature: transmembrane domain, aa 92 ,, 114	-0.334994	-2.47403	0.0178397	0.164073	-0.543371	-4.01295	0.000264902	0.0127062	-0.439182	-4.42196	7.17341e-05	0.00262542
BU114624		-0.462968	-4.41034	8.27351e-05	0.00442731	-0.375672	-3.67681	0.00073038	0.0225976	-0.422557	-5.50381	2.43953e-06	0.000236076
CN236525	poly(A) binding protein, nuclear 1; poly(A) binding protein II [Mus musculus] >gi|2351846|gb|AAC00210.1| poly(A) binding protein II [Mus musculus]	-0.219051	-3.17622	0.00292226	0.0492461	-0.232348	-3.36904	0.0017148	0.0389365	-0.225699	-4.07431	0.000209318	0.00565059
CN236306	hypothetical protein [Macaca fascicularis]	-0.151643	-1.85182	0.07187	0.369179	-0.31907	-4.00315	0.000281361	0.0131819	-0.232862	-3.62385	0.000818812	0.015235
CN220051		-0.323524	-4.48636	6.28347e-05	0.00367599	-0.201053	-2.78804	0.00816894	0.0996216	-0.262288	-4.53901	4.97472e-05	0.00200765
CN224884	C-jun-amino-terminal kinase interacting protein 3 (JNK-interacting protein 3) (JIP-3) (JNK MAP kinase scaffold protein 3) (Mitogen-activated protein kinase 8-interacting protein 3) (JNK/SAPK-associated protein 1) (JSAP1) (Sunday driver 2) >gi|10801125|dbj|BAB16675.1| JNK/SAPK-associated protein 1c [Mus musculus]	-0.480239	-3.40114	0.0015671	0.0315968	-0.492045	-3.48475	0.00123739	0.0316812	-0.486142	-4.78906	2.25886e-05	0.00114001
CN224136	hypothetical protein FLJ33215 [Homo sapiens] >gi|22203742|gb|AAM94279.1| hypothetical protein [Homo sapiens]	0.287585	4.18403	0.00015833	0.00659668	0.0904522	1.31598	0.195901	0.51001	0.189019	3.31606	0.00193399	0.0285695
BU123394	riktig enigma chr13random	-0.483002	-3.42578	0.00146208	0.0297448	-0.52276	-3.70777	0.000651757	0.0210257	-0.502881	-4.95926	1.31316e-05	0.000761164
CN223970	Neuronal acetylcholine receptor protein, beta-2 chain precursor (Neuronal acetylcholine receptor non-alpha-1 chain) >gi|71994|pir||ACCHNN nicotinic acetylcholine receptor nonalpha chain precursor, neuronal - chicken >gi|62958|emb|CAA37258.1| precursor polypeptide [Gallus gallus] >gi|871038|emb|CAA30286.1| nicotinic acetylcholine receptor non-alpha [Gallus gallus] >gi|6136930|emb|CAB59627.1| nicot…	-0.408375	-2.97403	0.005032	0.0705793	-0.460058	-3.35041	0.00180649	0.0401517	-0.434217	-4.3899	7.92653e-05	0.00283478
CN227630	NEDD8-conjugating enzyme [Homo sapiens] >gi|14714801|gb|AAH10549,1|AAH10549 Similar to RIKEN cDNA 2510010F15 gene [Homo sapiens] >gi|16588408|gb|AAL26792,1|AF310723_1 NEDD8-conjugating enzyme NCE2 [Homo sapiens]	0.45266	5.97272	5.74608e-07	0.000144175	0.145579	1.92088	0.0621139	0.295296	0.29912	4.69799	3.0148e-05	0.00142701
BU303036	DOPA_DECARBOXYLASE	-0.263777	-4.2942	0.000117685	0.00549081	-0.400357	-6.69629	6.50015e-08	2.15862e-05	-0.337949	-6.79552	3.85098e-08	1.25641e-05
BU455099		-0.319854	-5.35775	4.07934e-06	0.00059818	-0.111587	-1.86915	0.0691601	0.315364	-0.215721	-4.24972	0.000122339	0.00384845
CN223465	gnl|UG|Gga#S6907272 603585595F1 CSEQCHN72 Gallus gallus cDNA clone ChEST541m23 5', mRNA sequence /clone=ChEST541m23 /clone_end=5' /gb=BU362745 /gi=25870746 /ug=Gga.3174 /len=920	-0.340849	-6.93894	2.66293e-08	1.40041e-05	-0.128481	-2.61559	0.0126206	0.128333	-0.234665	-5.20245	6.01567e-06	0.000437535
CN236534		-0.340669	-3.14119	0.00321462	0.0516305	-0.280166	-2.58331	0.0136689	0.133082	-0.310417	-3.92474	0.000328942	0.00797493
CN217536	5-hydroxytryptamine 1B receptor (5-HT-1B) (Serotonin receptor) >gi|439564|gb|AAA17567.1| 5-hydroxytryptamine 1b receptor	-0.202425	-2.97941	0.00496086	0.0699252	-0.225366	-3.31707	0.00198239	0.0426803	-0.213895	-4.0474	0.000227144	0.00600407
CN228968	KIAA0954 protein [Homo sapiens]	0.363227	7.52256	4.27386e-09	4.38692e-06	0.110268	2.2837	0.027944	0.198428	0.236748	5.1942	6.17755e-06	0.000441041
CN222823		0.313852	3.68368	0.000699	0.0178561	0.222905	2.61624	0.0126001	0.128327	0.268379	4.19604	0.000144299	0.00427988
CN230442	similar to KIAA0169 protein [Homo sapiens]	0.450278	3.72054	0.000627978	0.0166054	0.320115	2.64504	0.011729	0.123359	0.385196	4.39596	7.77845e-05	0.00280196
CN221719	MHC class II-associated invariant chain [Gallus gallus]	-0.52848	-4.20127	0.000150273	0.00642701	-0.401665	-3.19312	0.00279042	0.0530539	-0.465073	-5.12464	7.72735e-06	0.00052523
CN218772	Similar to AFG3 ATPase family gene 3-like 2 (yeast) [Homo sapiens]	0.243058	4.05052	0.00023673	0.00856706	-0.0458553	-0.76417	0.449386	0.736871	0.0986013	1.8703	0.0686827	0.313464
CN232517	mKIAA1225 protein [Mus musculus]	-0.279947	-3.52832	0.00109307	0.0239786	-0.158917	-2.00292	0.0522047	0.270759	-0.219432	-3.64157	0.000761121	0.0145826
CN226507	ribosomal protein S12; 40S ribosomal protein S12 [Homo sapiens] >gi|1173191|sp|P46405|RS12_PIG 40S RIBOSOMAL PROTEIN S12 >gi|1085435|pir||JC4159 ribosomal protein S12 - pig >gi|872315|emb|CAA55946,1| 40S ribosomal protein S12 [Sus scrofa] >gi|10800444|emb|CAC12946,1| dJ1181K21,1 (Ribosomal protein S12) [Homo sapiens] >gi|12805235|gb|AAH02079,1| Rps12 protein [Mus musculus] >gi|12833134|dbj|BAB224…	-0.221711	-2.66754	0.0110871	0.122122	-0.305466	-3.67524	0.000716317	0.0222808	-0.263589	-4.23307	0.000128775	0.00396843
CN238036	KIAA0562 gene product [Homo sapiens] >gi|20140432|sp|O60308|Y562_HUMAN Hypothetical protein KIAA0562 >gi|7513020|pir||T00334 hypothetical protein KIAA0562 - human >gi|3043648|dbj|BAA25488.1| KIAA0562 protein [Homo sapiens]	0.521442	8.17938	5.65677e-10	1.06451e-06	0.29668	4.65375	3.74177e-05	0.00319154	0.409061	7.76581	1.5182e-09	7.88014e-07
CN222062		0.284528	5.1006	9.21373e-06	0.00100669	0.228644	4.0988	0.000204772	0.0103681	0.256586	5.71007	1.16227e-06	0.000135428
CN223249	ribosomal protein S7; 40S ribosomal protein S7 [Homo sapiens] >gi|6755376|ref|NP_035430,1| ribosomal protein S7 [Mus musculus] >gi|27663018|ref|XP_213053,1| similar to ribosomal protein S7 [Rattus norvegicus] >gi|134000|sp|P23821|RS7_HUMAN 40S ribosomal protein S7 (S8) >gi|279641|pir||R3RT7 ribosomal protein S7, cytosolic [validated] - rat >gi|2119071|pir||JC4388 ribosomal protein S7, cytosolic -…	-0.237652	-2.82941	0.00734403	0.0929612	-0.234424	-2.79097	0.00810768	0.0994892	-0.236038	-3.7875	0.000495419	0.0108583
CN233579	similar to CG13379-PA [Drosophila melanogaster] [Mus musculus]	-0.55816	-4.48083	6.39162e-05	0.00370091	-0.364038	-2.92244	0.0057646	0.0805546	-0.461099	-5.10261	8.29421e-06	0.00054432
CN226245	RIKEN cDNA 2010208K18 [Mus musculus] >gi|12842679|dbj|BAB25689.1| unnamed protein product [Mus musculus]	-0.372197	-8.89364	6.61619e-11	1.86759e-07	-0.160247	-3.82911	0.000456999	0.0170166	-0.266222	-6.63513	5.73047e-08	1.59601e-05
CN234112	60S RIBOSOMAL PROTEIN L7A >gi|104864|pir||S18159 ribosomal protein L7a, cytosolic - chicken >gi|63778|emb|CAA44506,1| ribosomal protein L7a [Gallus gallus] >gi|601884|dbj|BAA03395,1| ribosomal protein L7a [Gallus gallus] >gi|28866784|dbj|BAC65169,1| ribosomal protein L7a [Gallus gallus]	-0.383505	-3.40016	0.00157145	0.0316034	-0.299821	-2.65822	0.0113489	0.12134	-0.341663	-4.1967	0.000144006	0.00427988
CN229295	placenta-specific 8; onzin [Mus musculus] >gi|8571448|gb|AAF76887.1| onzin [Mus musculus] >gi|12840874|dbj|BAB24991.1| unnamed protein product [Mus musculus] >gi|14789783|gb|AAH10789.1| placenta-specific 8 [Mus musculus] >gi|21489381|emb|CAD19534.1| C15 protein [Mus musculus]	-0.767539	-3.80542	0.000489951	0.0139975	-0.77091	-3.82213	0.000466475	0.0172123	-0.769225	-5.44138	2.77997e-06	0.000248004
CN232530	myosin heavy chain, gizzard smooth muscle [similarity] - chicken >gi|63634|emb|CAA29793,1| MHC (AA 1-1979) [Gallus gallus]	0.378784	3.92836	0.000340816	0.0109689	0.211068	2.18898	0.0346782	0.226987	0.294926	4.1255	0.000179083	0.00501212
CN219227	hypothetical protein FLJ10856 [Homo sapiens] >gi|7023154|dbj|BAA91859,1| unnamed protein product [Homo sapiens]	-0.398742	-3.20858	0.00267482	0.046066	-0.333149	-2.68077	0.0107251	0.117456	-0.365945	-4.11665	0.000183989	0.00511184
CN219206	Exosome complex exonuclease RRP40 (Ribosomal RNA processing protein 40) (p10) (CGI-102) >gi|8927588|gb|AAF82133.1|AF281132_1 exosome component Rrp40 [Homo sapiens] >gi|12803247|gb|AAH02437.1|AAH02437 CGI-102 protein [Homo sapiens] >gi|14250820|gb|AAH08880.1|AAH08880 exosome component Rrp40 [Homo sapiens]	-0.269945	-2.03598	0.0486177	0.295607	-0.431605	-3.25524	0.00235271	0.0478185	-0.350775	-3.68513	0.000670013	0.0133291
CN228970	Homo sapiens CCR4-NOT transcription complex, subunit 8 [synthetic construct]	-0.171028	-2.90596	0.00601901	0.0807431	-0.173119	-2.94148	0.00548331	0.0779778	-0.172073	-3.73293	0.000582151	0.0121974
CN223392	dynactin 6; novel RGD-containing protein; likely ortholog of mouse dynactin 6 [Homo sapiens] >gi|3024856|sp|O00399|DCT6_HUMAN Dynactin 6 (WS-3 protein) >gi|2114144|dbj|BAA19984,1| WS-3 [Homo sapiens] >gi|15341964|gb|AAH13175,1|AAH13175 Similar to novel RGD-containing protein [Homo sapiens]	-0.221021	-3.08231	0.00376913	0.0581525	-0.328704	-4.58403	4.64589e-05	0.00374691	-0.274862	-5.0184	1.0867e-05	0.000663586
CN225767		0.327345	6.55398	9.01453e-08	3.39277e-05	0.198244	3.96917	0.000301875	0.0133699	0.262795	6.26991	1.87855e-07	3.83056e-05
CN236789	biotinidase [Mus musculus]	0.138671	2.42398	0.0201119	0.175164	0.191059	3.33974	0.00186109	0.0411053	0.164865	3.64841	0.000746063	0.0143664
CN233407		0.247175	4.61973	4.15887e-05	0.00271432	0.0205611	0.38429	0.702861	0.884248	0.133868	2.8938	0.00610282	0.0648865
CN222685	Hyperion protein, 419 kD isoform [Gallus gallus]	-0.161482	-2.41528	0.0206658	0.178529	-0.249728	-3.83753	0.000458156	0.0170166	-0.203186	-3.97699	0.000289163	0.00714947
CN228064	hypothetical protein [Macaca fascicularis]	0.327878	5.56433	2.11426e-06	0.000373001	-0.00628652	-0.106687	0.915587	0.972876	0.160796	3.05121	0.00401129	0.0481279
CN235042	Homo sapiens hypothetical protein LOC151162 (LOC151162), mRNA	-0.246791	-3.78706	0.000517071	0.014487	-0.158127	-2.42648	0.0199925	0.167807	-0.202459	-4.04545	0.000228498	0.00601738
CN238026	KIAA0562 gene product [Homo sapiens] >gi|20140432|sp|O60308|Y562_HUMAN Hypothetical protein KIAA0562 >gi|7513020|pir||T00334 hypothetical protein KIAA0562 - human >gi|3043648|dbj|BAA25488.1| KIAA0562 protein [Homo sapiens]	0.495484	7.37078	8.01572e-09	6.58007e-06	0.388828	5.94268	6.93998e-07	0.000166722	0.437042	8.45493	2.13978e-10	2.22129e-07
BU410845		-0.440352	-7.23546	1.21643e-08	8.58421e-06	-0.480978	-8.11954	8.22801e-10	9.29025e-07	-0.457542	-9.68724	5.47757e-12	8.93548e-09
CN225543	peroxisomal D3,D2-enoyl-CoA isomerase [Homo sapiens]	-0.424059	-8.00458	9.64787e-10	1.5562e-06	-0.428485	-8.08813	7.4719e-10	9.29025e-07	-0.426272	-10.2059	9.2894e-13	2.65189e-09
CN226213	Gallus gallus chromosome UNK clone TAM33-40B24, complete sequence	-0.42431	-5.7554	1.14969e-06	0.000244927	-0.380844	-5.16582	7.49688e-06	0.00102161	-0.402577	-7.33908	5.91274e-09	2.93555e-06
CN235955	Ferritin heavy chain (Ferritin H subunit) >gi|86261|pir||A26886 ferritin heavy chain - chicken >gi|211774|gb|AAA48768,1| ferritin H subunit >gi|2369861|emb|CAA75004,1| ferritin H chain [Gallus gallus]	-0.121447	-1.39745	0.170213	0.564467	-0.365404	-4.20459	0.000148767	0.00848349	-0.243426	-3.68037	0.00067944	0.0134697
CN222897	hypothetical protein MGC10911 [Homo sapiens] >gi|13279191|gb|AAH04308,1|AAH04308 Similar to RIKEN cDNA 1810042K04 gene [Homo sapiens] >gi|30142003|gb|AAP21867,1| unknown [Homo sapiens]	-0.296761	-4.52435	5.58818e-05	0.00350534	-0.168161	-2.56374	0.0143432	0.136435	-0.232461	-4.60262	4.07332e-05	0.00176856
CN221629	ribosomal protein S15 isoform [Lapemis hardwickii]	-0.307714	-3.87102	0.000403879	0.0123918	-0.285879	-3.59634	0.000899591	0.0258455	-0.296796	-5.07921	8.94156e-06	0.000576857
CN232630		-0.218413	-4.33776	9.91744e-05	0.00496252	-0.0171559	-0.340722	0.73515	0.900775	-0.117785	-2.74662	0.0089431	0.084328
CN227032	Rag D protein [Homo sapiens] >gi|9453735|emb|CAB99362.1| bA11D8.2.1 (novel protein (possible GTP binding protein) (isoform 1)) [Homo sapiens] >gi|11181620|gb|AAG32663.1|AF272036_1 Rag D [Homo sapiens]	-0.315939	-3.8221	0.000466514	0.0136109	-0.250329	-3.02838	0.0043552	0.0685493	-0.283134	-4.67505	3.24146e-05	0.00151088
CN229033		-0.365052	-4.81185	2.28487e-05	0.00189003	-0.339971	-4.48125	6.38333e-05	0.00459047	-0.352511	-6.31121	1.64228e-07	3.60638e-05
CN228075	hypothetical protein FLJ21308 [Homo sapiens] >gi|21740250|emb|CAD39136,1| hypothetical protein [Homo sapiens]	-0.45845	-5.23219	6.07591e-06	0.000737668	-0.343172	-3.91654	0.000352976	0.0147609	-0.400811	-6.25854	1.94943e-07	3.90535e-05
CN220256		0.384306	3.05948	0.0040075	0.0608181	0.362935	2.88935	0.00628588	0.086448	0.37362	4.20317	0.000141174	0.00423114
CN222768	similar to P-Rex1 [Homo sapiens]	0.242549	3.12861	0.0033262	0.0529705	0.325629	4.20025	0.000150738	0.00851708	0.284089	4.98252	1.21901e-05	0.000721236
CN227912	60S ACIDIC RIBOSOMAL PROTEIN P0 (L10E) >gi|2119118|pir||I50151 acidic ribosomal phosphoprotein - chicken >gi|453474|gb|AAC38020,1| acidic ribosomal phosphoprotein	-0.2478	-2.6747	0.0108899	0.120665	-0.291963	-3.15139	0.00312676	0.0566682	-0.269881	-4.04515	0.000228701	0.00601738
CN233620	ribosomal protein S13; 40S ribosomal protein S13 [Homo sapiens] >gi|13386034|ref|NP_080809.1| ribosomal protein S13 [Mus musculus] >gi|27660014|ref|XP_215019.1| ribosomal protein S13 [Rattus norvegicus] >gi|417712|sp|Q02546|RS13_HUMAN 40S ribosomal protei	-0.270619	-3.43729	0.00141536	0.029162	-0.272997	-3.46749	0.00129948	0.0325962	-0.271808	-4.73845	2.6523e-05	0.00128861
CN230682		0.428877	6.26087	2.54763e-07	8.21867e-05	0.315154	4.478	6.73118e-05	0.00469424	0.370387	7.05387	1.69031e-08	5.97945e-06
CN218621	Similar to RIKEN cDNA 1110018J12 gene [Homo sapiens]	0.321104	6.38577	1.53928e-07	5.38068e-05	0.107263	2.13313	0.0392926	0.239553	0.214183	5.05608	9.63053e-06	0.000610514
CN228905	Hyperion protein, 419 kD isoform [Gallus gallus]	-0.14767	-2.46492	0.0182349	0.166174	-0.180229	-3.00841	0.0045932	0.0706565	-0.16395	-3.6469	0.000749349	0.0144054
CN230582		-0.331812	-6.04059	5.09741e-07	0.000130807	-0.176568	-3.30247	0.00210039	0.0440854	-0.24907	-5.72306	1.20644e-06	0.000139155
CN221612	Translin >gi|1770301|emb|CAA64470.1| Translin [Gallus gallus]	-0.225123	-4.00208	0.000273653	0.00930669	-0.144904	-2.57601	0.013917	0.134128	-0.185014	-4.30886	0.000101919	0.00341293
CN218021	gnl|UG|Gga#S6805099 603531761F1 CSEQCHN53 Gallus gallus cDNA clone ChEST487i15 5', mRNA sequence /clone=ChEST487i15 /clone_end=5' /gb=BU273166 /gi=25544116 /ug=Gga,2962 /len=1066	-0.357309	-6.15812	3.18006e-07	9.70496e-05	-0.455941	-7.85802	1.51326e-09	1.31432e-06	-0.406625	-9.22689	1.66025e-11	2.10649e-08
CN227687	retinovin - chicken >gi|10764192|gb|AAG22597.1| retinovin [Gallus gallus]	-0.370409	-4.69994	3.24065e-05	0.00233059	-0.199521	-2.53163	0.0155152	0.143417	-0.284965	-4.87922	1.69549e-05	0.000926355
CN225210	Homo sapiens HLA-B associated transcript 1 [synthetic construct]	-0.332723	-3.46502	0.00130862	0.0273118	-0.268614	-2.79738	0.00797553	0.0988493	-0.300668	-4.38738	7.98875e-05	0.0028394
CN228342	hypothetical protein MGC2776 [Homo sapiens] >gi|13278819|gb|AAH04178.1|AAH04178 Unknown (protein for MGC:2776) [Homo sapiens] >gi|13278906|gb|AAH04211.1|AAH04211 Unknown (protein for MGC:4440) [Homo sapiens] >gi|18043116|gb|AAH19582.1|AAH19582 hypothetical protein MGC2776 [Homo sapiens]	-0.182156	-4.41776	7.76087e-05	0.00421288	-0.213004	-5.16592	7.4946e-06	0.00102161	-0.19758	-6.03828	3.99385e-07	6.5151e-05
CN216913	Lowe oculocerebrorenal syndrome protein [Homo sapiens]	-0.0619449	-0.993316	0.326708	0.744798	-0.309527	-4.96341	1.41999e-05	0.0016529	-0.185736	-3.72612	0.000593949	0.0123109
CN235998	Homo sapiens developmentally regulated GTP binding protein 1 [synthetic construct]	0.324553	6.1581	3.18026e-07	9.70496e-05	0.314439	5.9662	5.86693e-07	0.000147208	0.319496	8.05918	6.01944e-10	3.81867e-07
CN217913		-0.386084	-10.1527	1.75355e-12	6.59976e-09	-0.423666	-11.141	1.17106e-13	6.6112e-10	-0.404875	-13.225	2.77275e-16	3.1662e-12
CN231201	COP9 (constitutive photomorphogenic), subunit 3; COP9 (constitutive photomorphogenic), subunit 3 (Arabidopsis); COP9 complex S3 [Mus musculus] >gi|3309168|gb|AAC33900.1| COP9 complex subunit 3 [Mus musculus]	-0.362693	-4.16555	0.000167429	0.00684944	-0.197471	-2.26797	0.0289745	0.202445	-0.280082	-4.40776	7.49781e-05	0.00272667
CN223829	P3ECSL; glucocorticoid-inducible protein; oxidized-LDL responsive gene 2; tubulointerstitial nephritis antigen-related protein precursor; likely ortholog of lipocalin 7; androgen-regulated gene 1 [Homo sapiens] >gi|11275667|gb|AAG33699.1| oxidized-LDL responsive gene 2 [Homo sapiens] >gi|11527793|dbj|BAB18636.1| glucocorticoid-inducible protein [Homo sapiens] >gi|11527809|dbj|BAB18727.1| glucocor…	0.355017	3.5466	0.00103748	0.0230141	0.24906	2.48809	0.0172446	0.153395	0.302039	4.22678	0.000131294	0.00403022
CN236072	RNA-binding protein HuD [Gallus gallus]	-0.112698	-2.20861	0.0331749	0.239173	-0.251803	-4.93474	1.554e-05	0.00173725	-0.182251	-4.55802	4.68666e-05	0.00193902
CN234691		-0.133606	-2.31027	0.0262782	0.207649	-0.244	-4.21917	0.00014233	0.00815762	-0.188803	-4.32452	9.70965e-05	0.00332488
CN220201		-0.198095	-3.74146	0.000590828	0.0159213	-0.162848	-3.07576	0.00383615	0.063697	-0.180472	-4.54339	4.90679e-05	0.00200765
CN227328	chromosome 21 open reading frame 59 [Homo sapiens] >gi|10719917|sp|P57076|CU59_HUMAN Protein C21orf59 >gi|9837245|gb|AAG00496,1|AF282851_1 C21orf59 [Homo sapiens] >gi|12653839|gb|AAH00709,1|AAH00709 chromosome 21 open reading frame 59 [Homo sapiens]	-0.157282	-2.28159	0.02808	0.215686	-0.307715	-4.46384	6.73515e-05	0.00469424	-0.232498	-4.53324	5.06563e-05	0.00202253
CN222397	Unknown (protein for MGC:2115) [Homo sapiens] >gi|17391514|gb|AAH18696,1|AAH18696 Unknown (protein for MGC:3866) [Homo sapiens]	0.16724	4.68391	3.40656e-05	0.00240397	0.0376298	1.0539	0.298443	0.613904	0.102435	3.36469	0.00168648	0.0256772
CN222160	MYELIN AND LYMPHOCYTE PROTEIN (T-LYMPHOCYTE MATURATION-ASSOCIATED PROTEIN) (VIP17 PROTEOLIPID) >gi|7449997|pir||S68406 vesicular integral membrane protein VIP17 - dog >gi|1054713|emb|CAA63261.1| VIP17/MAL proteolipid [Canis familiaris]	-0.218636	-3.39533	0.00159293	0.0318896	-0.190553	-2.95921	0.00523297	0.0757293	-0.204594	-4.36156	8.65603e-05	0.003032
CN219416	netrin receptor Unc5h1 [Mus musculus] >gi|22035784|emb|CAD32250.1| netrin receptor Unc5h1 [Mus musculus]	0.403225	3.11039	0.00349429	0.0550907	0.386732	2.98316	0.00491176	0.0729719	0.394978	4.34483	9.11737e-05	0.00315489
CN223290	valosin-containing protein; yeast Cdc48p homolog; transitional endoplasmic reticulum ATPase [Homo sapiens] >gi|20342005|ref|XP_109399.1| valosin containing protein [Mus musculus] >gi|25048845|ref|XP_192963.1| similar to transitional endoplasmic reticulum ATPase - pig [Mus musculus] >gi|6094447|sp|P55072|TERA_HUMAN Transitional endoplasmic reticulum ATPase (TER ATPase) (15S Mg(2+)-ATPase p97 subun…	0.374825	3.47627	0.00126755	0.0266517	0.246487	2.28601	0.0277953	0.198107	0.310656	4.05649	0.000220961	0.00586779
CN226845	ribosomal protein L8; 60S ribosomal protein L8 [Homo sapiens] >gi|6755358|ref|NP_036183,1| ribosomal protein L8 [Mus musculus] >gi|15431306|ref|NP_150644,1| ribosomal protein L8; 60S ribosomal protein L8 [Homo sapiens] >gi|27662194|ref|XP_216948,1| riboso	-0.394931	-3.48477	0.00123733	0.0262608	-0.284471	-2.5101	0.0163495	0.147896	-0.339701	-4.24165	0.000125417	0.00392367
CN219402		-0.0973987	-1.63351	0.110449	0.45781	-0.234335	-3.93012	0.000339043	0.0143376	-0.165867	-3.70826	0.000626014	0.0127423
CN232385	unnamed protein product [Homo sapiens] >gi|13623441|gb|AAH06320.1|AAH06320 Unknown (protein for MGC:12591) [Homo sapiens]	0.183462	4.45003	7.0278e-05	0.00392738	0.185641	4.50287	5.97145e-05	0.00440677	0.184551	5.85017	7.36853e-07	9.89897e-05
CN232515	gnl|UG|Gga#S6870833 603850504F1 CSEQCHN62 Gallus gallus cDNA clone ChEST846g2 5', mRNA sequence /clone=ChEST846g2 /clone_end=5' /gb=BU318359 /gi=25826360 /ug=Gga.7655 /len=1140	-0.26052	-4.0241	0.000256218	0.00899557	-0.103838	-1.60393	0.116836	0.401826	-0.182179	-3.76906	0.00052322	0.0112697
CN232513		0.154288	2.29774	0.0270526	0.210866	0.219586	3.27018	0.00225762	0.0461663	0.186937	3.84727	0.000414767	0.00939726
CN227723		-0.184786	-3.41595	0.0015963	0.0319006	-0.176978	-3.37751	0.00177471	0.0398375	-0.183004	-4.70553	3.40293e-05	0.00154296
CN223447		-0.408393	-5.46693	2.88291e-06	0.000445903	-0.19197	-2.56979	0.0141314	0.134876	-0.300182	-5.36548	3.55406e-06	0.000301088
CN232734	protein-tyrosine kinase (EC 2.7.1.112) - chicken	-0.329648	-6.67396	6.15915e-08	2.67473e-05	-0.351775	-7.12193	1.49629e-08	6.78329e-06	-0.340712	-9.33059	1.21635e-11	1.73618e-08
CN227268		-0.181925	-2.52599	0.0157299	0.151106	-0.47256	-6.56139	8.80469e-08	2.76149e-05	-0.327242	-5.81587	8.23871e-07	0.000106517
CN227600	cysteine endopeptidase AUT-like 1; autophagin-3 [Homo sapiens] >gi|30410846|ref|NP_835739.1| cysteine endopeptidase AUT-like 1; autophagin-3 [Homo sapiens] >gi|14625875|emb|CAC43939.1| putative autophagy-related cysteine endopeptidase [Homo sapiens] >gi|21542522|gb|AAH33024.1| Cysteine endopeptidase AUT-like 1 [Homo sapiens] >gi|27763973|emb|CAC85556.1| Apg4-C protein [Homo sapiens]	-0.12366	-3.30774	0.00207005	0.0386969	-0.113156	-2.94605	0.00548352	0.0779778	-0.120536	-4.17163	0.00016069	0.00462196
CN220291	nuclear cap binding protein subunit 2, 20kDa; NCBP interacting protein 1; nuclear cap binding protein subunit 2, 20kD [Homo sapiens] >gi|1705651|sp|P52298|CB20_HUMAN 20 kDa nuclear cap binding protein (NCBP 20 kDa subunit) (CBP20) (NCBP interacting protei	0.0521767	1.10045	0.277914	0.694812	-0.225783	-4.76194	2.67076e-05	0.00248377	-0.086803	-2.099	0.0420967	0.232673
CN224169	Gallus domesticus tensin mRNA sequence	0.307989	4.17858	0.00016096	0.00663285	0.245	3.32399	0.00194461	0.0422242	0.276495	5.24476	5.24874e-06	0.000396923
CN227039		-0.124042	-2.10905	0.0414433	0.268929	-0.229497	-3.90208	0.000368438	0.0152638	-0.176769	-4.08131	0.000204905	0.00557097
CN226943		0.233901	5.16741	7.95464e-06	0.000925936	-0.0862965	-1.95873	0.0575492	0.285191	0.067424	1.60762	0.115886	0.419697
CN235811	sudD suppressor of bimD6 homolog (A. nidulans) [Homo sapiens]	0.235539	4.7651	2.6445e-05	0.00207355	0.0860893	1.74164	0.0894912	0.354969	0.160814	4.21905	0.000134452	0.00407242
CN228317		-0.197353	-5.61846	1.77925e-06	0.00034637	-0.0492834	-1.40305	0.168549	0.476533	-0.123318	-4.18109	0.000151071	0.00443466
CN228419		-0.29373	-2.70231	0.0101591	0.114616	-0.378793	-3.48488	0.00123695	0.0316812	-0.336262	-4.39605	7.77628e-05	0.00280196
CN236145	gnl|UG|Gga#S6811381 603599280F1 CSEQCHN54 Gallus gallus cDNA clone ChEST571o20 5', mRNA sequence /clone=ChEST571o20 /clone_end=5' /gb=BU277125 /gi=25726579 /ug=Gga.2296 /len=829	-0.134666	-2.84013	0.00714341	0.0913434	-0.123547	-2.60564	0.0129356	0.130279	-0.129107	-3.69657	0.00064789	0.0130251
BU115097		-0.131693	-3.59125	0.000912825	0.0210288	-0.091229	-2.48781	0.0172563	0.153395	-0.111461	-3.95103	0.000303945	0.00744796
CN224949	ACTIN-LIKE PROTEIN 2 (ACTIN-LIKE PROTEIN ACTL) >gi|1079382|pir||JC4039 actin-like protein - chicken >gi|806554|emb|CAA52151.1| actin-like protein [Gallus gallus]	-0.382632	-4.38056	8.69942e-05	0.00450574	-0.153938	-1.76236	0.0858807	0.347691	-0.268285	-4.17943	0.000151844	0.0044459
CN222953		0.472696	3.5933	0.000907469	0.0210288	0.372891	2.83462	0.00724598	0.0939131	0.422793	4.58708	4.27751e-05	0.00183627
CN220674	T-cell lymphoma invasion and metastasis 1; human T-lymphoma invasion and metastasis inducing TIAM1 protein [Homo sapiens] >gi|2494863|sp|Q13009|TIAM_HUMAN T-lymphoma invasion and metastasis inducing protein 1 (TIAM1 protein) >gi|897557|gb|AAA98443.1| TIAM1 protein	-0.244483	-5.2844	5.14893e-06	0.000676006	-0.189212	-4.08974	0.000210433	0.0105637	-0.216848	-6.30379	1.68239e-07	3.62476e-05
CN235455	dynein, cytoplasmic, light chain 2B; dynein, cytoplasmic, light polypeptide 2B [Mus musculus] >gi|30172946|sp|Q9DAJ5|DL2B_MOUSE Dynein light chain 2B, cytoplasmic >gi|12838546|dbj|BAB24240.1| unnamed protein product [Mus musculus]	0.153775	2.07278	0.0463751	0.286853	0.208552	3.12348	0.00379384	0.0634943	0.191033	3.92462	0.000409099	0.00938984
BU319670		-0.128037	-1.85745	0.0708454	0.366597	-0.238463	-3.45941	0.00132957	0.0329214	-0.18325	-3.67176	0.000696804	0.013634
CN233587		-0.502018	-4.63678	3.94443e-05	0.0026198	-0.166718	-1.53986	0.131708	0.425254	-0.334368	-4.16309	0.000159638	0.00461495
CN237835	P2X1 receptor [Gallus gallus]	-0.245606	-3.92175	0.000347569	0.0110236	-0.354864	-5.66636	1.5273e-06	0.000305922	-0.300235	-6.56532	7.18807e-08	1.9543e-05
CN227276	hypothetical protein MGC4767 [Homo sapiens] >gi|13436221|gb|AAH04916.1|AAH04916 Similar to RIKEN cDNA 1810014G04 gene [Homo sapiens]	-0.150173	-3.30388	0.00205641	0.0386339	-0.126805	-2.78976	0.0081329	0.0994892	-0.138489	-4.12006	0.000182081	0.00508357
CN219229	Hypothetical protein FLJ14735 [Homo sapiens]	-0.0698446	-1.21685	0.231009	0.646301	-0.237542	-4.1385	0.000181686	0.00945384	-0.153693	-3.54006	0.00102199	0.0179311
CN222911	mitochondrial ribosomal protein L19 [Homo sapiens] >gi|1350786|sp|P49406|RM19_HUMAN 60S ribosomal protein L19, mitochondrial precursor (L19mt) (MRP-L15) >gi|285945|dbj|BAA03494,1| KIAA00104 [Homo sapiens] >gi|20987269|gb|AAH30144,1| mitochondrial ribosomal protein L19 [Homo sapiens]	-0.16545	-4.57515	4.77544e-05	0.0030463	-0.0769095	-2.12676	0.0398518	0.24146	-0.12118	-4.27167	0.000114331	0.00367761
CN229608	unnamed protein product [Mus musculus]	-0.201002	-5.07108	1.01138e-05	0.00104765	-0.30626	-7.72665	2.26956e-09	1.6016e-06	-0.253631	-8.2251	3.58068e-10	2.6051e-07
CN229845	tax-responsive element binding protein 107 [Gallus gallus]	-0.327589	-3.21123	0.0026554	0.0459145	-0.424377	-4.16001	0.000170259	0.00911086	-0.375983	-5.22703	5.55752e-06	0.00041478
CN222878	Homo sapiens genomic DNA, chromosome 21q, clone:RP11-32A2, complete sequence	-0.148621	-2.22074	0.0322744	0.23556	-0.206794	-3.08999	0.00369203	0.0627812	-0.177707	-3.71002	0.00062277	0.0126989
CN226884	unnamed protein product [Mus musculus]	-0.0207421	-0.684747	0.497572	0.878237	-0.122	-4.0275	0.000253626	0.0122905	-0.0713709	-2.85338	0.00678502	0.0700526
CN224895	expressed sequence AI324246 [Mus musculus] >gi|15030112|gb|AAH11308,1| expressed sequence AI324246 [Mus musculus]	0.330586	6.02354	4.88572e-07	0.00012829	0.017773	0.323838	0.747799	0.905757	0.17418	3.73937	0.000571199	0.0120564
CN224996	Guanine nucleotide-binding protein G(I)/G(S)/G(T) beta subunit 1 (Transducin beta chain 1) (XGbeta1) >gi|1729803|emb|CAA60532.1| beta 1 subunit of heterotrimeric GTP-binding protein [Xenopus laevis]	-0.26844	-3.29812	0.00208954	0.0387807	-0.177172	-2.17678	0.035643	0.229829	-0.222806	-3.85087	0.000410328	0.00938984
CN217765	similar to surface protein MCA-32 [Homo sapiens]	-0.125542	-1.14646	0.258623	0.675014	-0.560546	-5.11895	8.69483e-06	0.00114155	-0.343044	-4.08937	0.000199942	0.00546205
BU263194		-0.0485649	-1.27485	0.209939	0.621016	-0.156666	-4.11256	0.000196465	0.0100375	-0.102615	-3.44539	0.0013411	0.0215994
CN229320		-0.103556	-2.80083	0.00816551	0.100323	-0.117923	-3.27227	0.002366	0.0478185	-0.112616	-4.10956	0.000207331	0.00561284
CN220572	Elongation factor 2 (EF-2) >gi|1184958|gb|AAA87587,1| elongation factor 2	-0.353072	-3.62686	0.000823894	0.0198773	-0.279627	-2.87241	0.00656955	0.0880364	-0.31635	-4.61939	3.86386e-05	0.00169698
CN219419	barrier to autointegration factor 1; breakpoint cluster region protein, uterine leiomyoma, 1; barrier to autointegration factor [Homo sapiens] >gi|5921173|sp|O75531|BAF_HUMAN Barrier-to-autointegration factor (Breakpoint cluster region protein 1) >gi|4389	-0.279932	-5.7947	1.01419e-06	0.000229025	-0.07164	-1.48298	0.146155	0.447096	-0.175786	-4.5387	4.97964e-05	0.00200765
CN220162	Gallus gallus clone cDNA35AR microsatellite MCW163 sequence	-0.171586	-3.06075	0.00399385	0.0606926	-0.192151	-3.42758	0.00145469	0.0351711	-0.181869	-4.51534	5.35803e-05	0.00210977
CN221307		0.210681	3.59188	0.00091119	0.0210288	0.129159	2.20202	0.0336729	0.222992	0.16992	4.00149	0.000261033	0.00664314
CN224774	cytoglobin [Danio rerio] >gi|21263503|sp|Q8UUR3|CYGB_BRARE Cytoglobin >gi|18071121|emb|CAC86225.1| cytoglobin [Danio rerio]	-0.202068	-2.99909	0.00470846	0.0672102	-0.201485	-2.99044	0.00481788	0.0723687	-0.201777	-4.21774	0.000134994	0.00407644
BU329405		-0.146892	-3.85138	0.000439958	0.0130382	-0.113788	-3.06519	0.00400089	0.0649053	-0.128058	-4.4984	5.88535e-05	0.00225519
CN218670	tax-responsive element binding protein 107 [Gallus gallus]	-0.38829	-3.33724	0.0018741	0.0363581	-0.335964	-2.88752	0.00631601	0.0865496	-0.362127	-4.45247	6.52238e-05	0.00242603
CN225607		0.328427	5.27297	5.33898e-06	0.000685027	0.249053	3.99861	0.000276498	0.0131174	0.28874	6.44595	1.05945e-07	2.68842e-05
CN232999	gnl|UG|Gga#S6760804 603946654F1 CSEQCHN23 Gallus gallus cDNA clone ChEST900k14 5', mRNA sequence /clone=ChEST900k14 /clone_end=5' /gb=BU226473 /gi=25463442 /ug=Gga.2376 /len=898	-0.133122	-3.52744	0.00109582	0.0239786	-0.14118	-3.74096	0.000591687	0.0200022	-0.137151	-4.87705	1.70728e-05	0.000928355
CN235033	Similar to hypothetical protein FLJ21562 [Homo sapiens]	-0.220398	-3.15529	0.00314042	0.0510824	-0.210654	-3.09843	0.00366028	0.0626185	-0.213557	-4.36045	9.01601e-05	0.00312929
CN221133		-0.12064	-1.59754	0.118256	0.472984	-0.305344	-4.04343	0.000241814	0.0117686	-0.212992	-3.85776	0.000401988	0.00931096
CN236687		-0.365861	-3.15341	0.00310958	0.0509338	-0.362115	-3.12112	0.0033943	0.0592531	-0.363988	-4.49522	5.70642e-05	0.00219399
CN234176	protein-tyrosine kinase (EC 2.7.1.112) - chicken	-0.329622	-5.06732	1.02347e-05	0.00105055	-0.458776	-7.05282	1.85966e-08	8.07593e-06	-0.394199	-8.33999	2.50325e-10	2.38205e-07
CN228416	Homo sapiens chromosome 8 clone CTC-458A3 map 8q24.3, complete sequence	-0.259043	-3.21412	0.0026345	0.0456228	-0.16572	-2.05619	0.0465315	0.257796	-0.212381	-3.71591	0.000612069	0.0125885
CN223578		-0.147201	-2.26261	0.0293332	0.221113	-0.233562	-3.59005	0.000915993	0.0260742	-0.190381	-4.08362	0.000203469	0.00554514
CN222535		-0.171957	-3.0291	0.00434692	0.063494	-0.143912	-2.53508	0.0153852	0.142622	-0.157934	-3.89195	0.000362932	0.00865203
BU228094		-0.0862849	-1.86877	0.0692147	0.362228	-0.173257	-3.75242	0.000572215	0.0195738	-0.129771	-3.80164	0.000475067	0.0105132
CN224535		0.296153	6.72116	5.30307e-08	2.40821e-05	0.217784	4.94259	1.5161e-05	0.00172911	0.256969	7.87464	1.07613e-09	6.05403e-07
CN224173	ELONGATION FACTOR 1-ALPHA 1 (EF-1-ALPHA-1) (ELONGATION FACTOR TU) (EF-TU) >gi|2119922|pir||I50226 translation elongation factor eEF-1 alpha - chicken >gi|488468|gb|AAA48757,1| elongation factor 1 alpha	-0.34167	-4.48433	6.32294e-05	0.00368002	-0.161885	-2.1247	0.0400343	0.241818	-0.251778	-4.53783	4.99319e-05	0.00200765
CN223165	gag/pol polyprotein - avian myeloblastosis virus	0.491775	3.78908	0.000514018	0.0144733	0.325402	2.50719	0.0164656	0.148374	0.408588	4.47364	6.1049e-05	0.00230834
BU137034		-0.102888	-2.24895	0.0302655	0.225563	-0.145144	-3.17258	0.00295147	0.0545419	-0.124016	-3.72208	0.000601059	0.0124339
CN219683		0.486748	4.01799	0.000260942	0.00912167	0.342474	2.82704	0.00738913	0.0945926	0.414611	4.86645	1.76594e-05	0.000942304
CN236718	mKIAA0038 protein [Mus musculus]	-0.0677942	-2.25113	0.0304352	0.22632	-0.128423	-4.26435	0.000133904	0.00787451	-0.101048	-4.34624	9.78805e-05	0.00332488
CN218191		-0.197208	-4.24523	0.000131501	0.00589197	-0.239948	-5.16528	7.50981e-06	0.00102161	-0.218578	-6.4751	9.63663e-08	2.50093e-05
CN237898		-0.261409	-5.27627	5.28344e-06	0.000685027	-0.241353	-4.87145	1.89564e-05	0.00196364	-0.251381	-7.0493	1.50063e-08	5.52766e-06
CN237096	small zinc finger-like protein [imported] - Danio rerio (fragment) >gi|5107202|gb|AAD40013.1| small zinc finger-like protein [Danio rerio]	-0.116397	-2.78668	0.00819748	0.10036	-0.194576	-4.65839	3.68808e-05	0.00317879	-0.155487	-5.00592	1.13102e-05	0.000676587
CN224132		0.37788	3.8627	0.000413928	0.0126423	0.253678	2.59311	0.0133427	0.131906	0.315779	4.57061	4.50488e-05	0.00189474
CN222959	unnamed protein product [Mus musculus]	0.391915	3.70748	0.000652317	0.0168543	0.287973	2.7242	0.00961205	0.110279	0.339944	4.57844	4.39529e-05	0.00185888
CN218020	gnl|UG|Gga#S6714915 AL587883 BP Chicken Brain Library Gallus gallus cDNA clone ROS064G05, mRNA sequence /clone=ROS064G05 /gb=AL587883 /gi=13192917 /ug=Gga,1653 /len=551	0.387131	2.94875	0.00537927	0.074433	0.296934	2.26173	0.0293926	0.204607	0.342033	3.73165	0.000584355	0.0121988
BU434543		-0.262355	-5.04695	1.09141e-05	0.00110028	-0.0701207	-1.34892	0.18518	0.498777	-0.166238	-4.14176	0.000170403	0.00485245
CN228106		0.136171	3.92335	0.000356169	0.0112333	0.134101	3.96958	0.000310757	0.0135998	0.13348	5.19236	6.60668e-06	0.000462832
CN222595	lactogenic, nfkb inv	-0.476255	-5.82896	9.09178e-07	0.000213865	-0.428968	-5.2502	5.73882e-06	0.00086396	-0.452612	-7.8787	1.06244e-09	6.05403e-07
CN227348	Homo sapiens mitogen-activated protein kinase 14 [synthetic construct]	-0.237896	-4.02522	0.000272338	0.00930669	-0.0858351	-1.45234	0.154877	0.459018	-0.164439	-3.79142	0.000514867	0.011135
CN236469		-0.282974	-4.76258	2.6654e-05	0.00207552	-0.143393	-2.41337	0.0206263	0.170992	-0.213184	-4.89499	1.61235e-05	0.000902518
CN236288	similar to proteasome 26S ATPase subunit 6 [Xenopus laevis]	0.140916	2.57639	0.0142547	0.142308	0.202386	3.82004	0.000510702	0.0182555	0.170797	4.38789	8.98061e-05	0.00312651
CN226604	Gallus gallus RRM-type RNA-binding protein hermes mRNA, complete cds	-0.122846	-3.66794	0.000749263	0.0187166	-0.16312	-5.00394	1.32568e-05	0.00155919	-0.144933	-5.8786	7.31538e-07	9.89897e-05
CN222115	Similar to KIAA1062 protein [Homo sapiens]	0.493368	3.78378	0.000522057	0.0145905	0.387699	2.97338	0.00504064	0.0737226	0.440534	4.83544	1.94923e-05	0.00102102
CN233472	meta-vinculin - chicken	-0.318226	-5.18596	7.03407e-06	0.000844912	-0.367444	-5.98804	5.47191e-07	0.000140417	-0.342835	-7.86387	1.11336e-09	6.05403e-07
CN220025	open reading frame 31 [Mus musculus] >gi|23821865|sp|O35449|NG5_MOUSE Protein NG5 >gi|7513647|pir||T09067 extensin-like protein NG5 - mouse >gi|2564955|gb|AAB82012,1| unknown [Mus musculus]	-0.418749	-4.70625	3.33909e-05	0.00237117	-0.236141	-2.58317	0.0137833	0.133564	-0.328217	-5.05869	1.01103e-05	0.000634339
CN231551	Homo sapiens, phosphatidylinositol binding clathrin assembly protein, clone IMAGE:5537605, mRNA, partial cds	-0.222968	-4.37991	9.46567e-05	0.00481427	-0.0279269	-0.548588	0.5866	0.829594	-0.125448	-3.16585	0.00302084	0.0396038
CN227296	similar to 2810410C14Rik protein [Homo sapiens]	-0.114299	-2.45614	0.0186236	0.168358	-0.203482	-4.37255	8.91568e-05	0.00571971	-0.158891	-4.65388	3.46564e-05	0.00154586
CN230458	Similar to pre-B-cell colony-enhancing factor [Xenopus laevis]	0.400196	3.90209	0.000368421	0.0115287	0.220132	2.14638	0.0381511	0.236557	0.310164	4.2529	0.000121144	0.0038214
CN226632		-0.190108	-2.44721	0.0190266	0.170364	-0.217048	-2.79401	0.00804487	0.0991644	-0.203578	-3.7334	0.000581347	0.0121974
BU456170		-0.097393	-2.63686	0.0119705	0.127577	-0.154185	-4.17448	0.00016297	0.00904032	-0.125789	-4.59579	4.16182e-05	0.00180015
CN234731		0.0937293	2.07689	0.044478	0.279934	0.153155	3.39366	0.00160041	0.0371053	0.123442	3.76838	0.000524284	0.0112697
CN226220	gnl|UG|Gga#S6986793 603363267F1 CSEQRBN21 Gallus gallus cDNA clone ChEST258e18 5', mRNA sequence /clone=ChEST258e18 /clone_end=5' /gb=BU472408 /gi=25965985 /ug=Gga.8115 /len=1014	-0.13256	-4.26249	0.000124775	0.00577392	-0.0509627	-1.63872	0.109353	0.391225	-0.0917612	-3.81566	0.000455687	0.0101235
RDA-51	furthermore polymeras hits on tigrgg	-0.394265	-3.72883	0.000645191	0.016846	-0.509896	-5.11496	1.0002e-05	0.00124102	-0.457021	-6.38297	1.61009e-07	3.60502e-05
CN217906		-0.44454	-3.69326	0.000679843	0.0174854	-0.210689	-1.75041	0.0879483	0.351887	-0.327614	-3.82018	0.000449605	0.0100079
CN230910	myosin heavy chain, gizzard smooth muscle [similarity] - chicken >gi|63634|emb|CAA29793.1| MHC (AA 1-1979) [Gallus gallus]	0.113398	3.58574	0.000927396	0.0212191	0.0822594	2.60112	0.0130811	0.1306	0.0978286	4.14337	0.000169566	0.00484068
BU424721		-0.343867	-4.81043	2.29505e-05	0.00189003	-0.0658071	-0.920588	0.362951	0.667524	-0.204837	-3.74123	0.000568072	0.0120157
CN235766	similar to ZASP protein [Homo sapiens]	-0.0930629	-2.49095	0.0175138	0.162489	-0.102828	-2.82383	0.00770257	0.0965258	-0.0993785	-3.70557	0.000677857	0.0134616
CN226298	KIAA1052 protein [Homo sapiens] >gi|5689441|dbj|BAA83004,1| KIAA1052 protein [Homo sapiens]	-0.300854	-3.71041	0.000646772	0.016846	-0.18497	-2.28122	0.0281044	0.198951	-0.242912	-4.22553	0.000131798	0.00403485
CN237137	hypothetical protein [Macaca fascicularis]	0.237976	5.82443	1.10398e-06	0.000244412	0.130211	3.18689	0.00292947	0.0543131	0.184094	5.97888	5.80951e-07	8.61543e-05
CN217147	Homo sapiens chloride channel 3 (CLCN3), mRNA	0.46554	3.4739	0.0012761	0.0267318	0.362649	2.70612	0.0100619	0.113192	0.414094	4.42831	7.03286e-05	0.00259059
CN229470		0.15709	4.00219	0.000273563	0.00930669	0.0993492	2.53113	0.0155344	0.143417	0.128219	4.45714	6.42783e-05	0.00240484
CN237745	hypothetical protein PRO1853 isoform 1 [Homo sapiens]	-0.117123	-2.74281	0.00935136	0.109529	-0.118739	-2.78065	0.00849825	0.101964	-0.114936	-3.7154	0.000642586	0.0129641
CN234037	RIKEN cDNA A830093I24 gene; evidence:NAS~putative~unclassifiable [Mus musculus] >gi|26341194|dbj|BAC34259,1| unnamed protein product [Mus musculus]	0.0356515	0.53529	0.595503	0.9223	0.264189	3.96666	0.000304133	0.0134139	0.14992	2.9908	0.00471836	0.0540834
CN223612	ADP-ribosylation factor-like 1 [Rattus norvegicus] >gi|728889|sp|P41276|ARL1_MOUSE ADP-ribosylation factor-like protein 1 >gi|1083583|pir||A54022 ADP-ribosylation factor-like 1 - rat >gi|506475|emb|CAA54245,1| ARF-like protein 1 [Rattus norvegicus] >gi|529680|gb|AAA20668,1| rARL1 >gi|12846386|dbj|BAB27148,1| unnamed protein product [Mus musculus] >gi|12857718|dbj|BAB31089,1| unnamed protein produ…	0.36903	3.53817	0.00106277	0.0234829	0.358264	3.43495	0.00142475	0.0346698	0.363647	5.00574	1.13169e-05	0.000676587
CN222935	nephronophthisis 4; nephroretinin; nephrocystin 4; Senior-Loken syndrome 4 [Homo sapiens] >gi|27923813|sp|O75161|NPH4_HUMAN Nephrocystin 4 (Nephroretinin) >gi|22770976|gb|AAN06814.1| nephronophthisis 4 [Homo sapiens] >gi|22953854|gb|AAM78558.1| nephrocystin-4 [Homo sapiens]	0.158672	4.15164	0.000174619	0.00699157	0.0970612	2.53961	0.0152162	0.141404	0.127866	4.56602	4.57035e-05	0.00191168
CN236904	ring finger protein 2 [Homo sapiens] >gi|1785643|emb|CAA71596.1| dinG [Homo sapiens] >gi|4769008|gb|AAD29717.1|AF141327_1 ring finger protein BAP-1 [Homo sapiens] >gi|9588429|emb|CAC00611.1| bG120K12.2 (ring finger protein DING or BAP-1) [Homo sapiens] >gi|15214887|gb|AAH12583.1|AAH12583 Similar to ring finger protein 2 [Homo sapiens]	0.188649	4.35522	9.78244e-05	0.00494238	0.188305	4.4664	6.97391e-05	0.00474352	0.189601	6.23997	2.28718e-07	4.35288e-05
CN231958	Unknown (protein for MGC:12432) [Homo sapiens]	-0.16713	-2.61215	0.0128342	0.133553	-0.156451	-2.51225	0.0163837	0.147896	-0.162792	-3.67916	0.000697282	0.013634
CN218199		0.155952	4.85206	2.38464e-05	0.00192321	0.113819	3.63321	0.000869822	0.0251825	0.133001	5.59313	2.14484e-06	0.000212973
CN230024		0.523543	4.14243	0.000179545	0.00716341	0.397731	3.14697	0.00316451	0.0569721	0.460637	5.21191	5.83494e-06	0.00042711
CN223595	similar to type-2A protein phosphatase catalytic subunit [Rattus norvegicus]	-0.122249	-3.23496	0.00248789	0.0439605	-0.0900457	-2.38279	0.0221755	0.176202	-0.106147	-3.88395	0.000371722	0.00880641
CN230280	vacuolar proton-ATPase subunit [Homo sapiens]	-0.0452036	-1.37121	0.178184	0.575277	-0.21426	-6.49941	1.07222e-07	3.272e-05	-0.129732	-4.73309	2.69771e-05	0.0012998
CN225233	gnl|UG|Gga#S7022777 603147376F1 CSEQCHL18 Gallus gallus cDNA clone ChEST148h20 5', mRNA sequence /clone=ChEST148h20 /clone_end=5' /gb=BU124301 /gi=25334987 /ug=Gga.5428 /len=992	-0.148067	-3.84844	0.00043171	0.0129295	-0.06614	-1.71906	0.0935694	0.362557	-0.107103	-3.77665	0.000511596	0.0111275
CN221259		0.33974	3.9763	0.000295529	0.00990152	0.246809	2.88864	0.0062976	0.0865039	0.293275	4.88392	1.6703e-05	0.000920716
CN237075	hypothetical protein 4933408F15 [Mus musculus] >gi|26326153|dbj|BAC26820.1| unnamed protein product [Mus musculus]	-0.232666	-4.02138	0.000266552	0.00923393	-0.013951	-0.234697	0.81571	0.935709	-0.127315	-2.85326	0.00685606	0.0705309
CN222196	similar to Putative protein, with 4 coiled coil-4 domains, of bilaterial origin [Caenorhabditis elegans] [Rattus norvegicus]	-0.134298	-2.84612	0.00703348	0.0902444	-0.135879	-2.87962	0.00644743	0.0871831	-0.135089	-4.04267	0.000230427	0.00604884
CN230740	proline-rich protein DJ430N08.2 - human (fragment) >gi|3041848|gb|AAC12954.1| Proline-rich protein; weakly similar to Q14149 (PID:g2495706) and A43427 (PID:g284667) [Homo sapiens]	-0.51236	-4.21763	0.000142996	0.00626637	-0.207811	-1.71065	0.0951273	0.365832	-0.360085	-4.10514	0.000190563	0.00524347
CN235002		-0.204052	-2.77326	0.00848376	0.103111	-0.218208	-2.96566	0.00514457	0.0745665	-0.21113	-4.10705	0.000189454	0.0052382
CN234169		-0.395325	-5.3206	4.59011e-06	0.000629473	-0.11039	-1.48571	0.145432	0.446501	-0.252857	-4.47482	6.08253e-05	0.00230752
CN226565	Similar to ARP2 (actin-related protein 2, yeast) homolog [Homo sapiens]	-0.317863	-3.9977	0.00027725	0.00937254	-0.0357482	-0.449599	0.6555	0.862596	-0.176805	-2.96097	0.00510914	0.0571973
CN222533	similar to neuronal pentraxin II [Homo sapiens]	-0.11794	-2.61972	0.0124916	0.131386	-0.121447	-2.69762	0.0102799	0.11458	-0.119693	-3.75675	0.000542622	0.0115817
CN224224	similar to high mobility group protein HMG-17 (AA 1-90) [Homo sapiens]	-0.310911	-5.39138	3.66593e-06	0.000559352	-0.0884262	-1.53336	0.133297	0.427791	-0.199668	-4.52988	5.11934e-05	0.00202978
CN237028	hypothetical protein FLJ14427 [Homo sapiens]	-0.0337938	-1.19777	0.23827	0.655432	-0.15701	-5.56497	2.10991e-06	0.000384242	-0.0954019	-4.19101	0.000146546	0.00433525
CN221275	RAB6, member RAS oncogene family; 2610028L11Rik [Mus musculus] >gi|13638404|sp|P35279|RB6A_MOUSE Ras-related protein Rab-6A (Rab-6) >gi|7670415|dbj|BAA95059.1| unnamed protein product [Mus musculus] >gi|26341820|dbj|BAC34572.1| unnamed protein product [Mus musculus] >gi|26350389|dbj|BAC38834.1| unnamed protein product [Mus musculus] >gi|26350969|dbj|BAC39121.1| unnamed protein product [Mus muscul…	0.355224	2.79968	0.0079285	0.0982664	0.323127	2.54671	0.0149541	0.139774	0.339175	3.84889	0.000412765	0.00939238
CN235924		-0.180704	-2.73573	0.00933509	0.109529	-0.247362	-3.74488	0.000584961	0.0198342	-0.214033	-4.60407	4.05481e-05	0.00176725
CN222211	hypothetical protein DKFZp566D143,1 - human (fragment) >gi|5817110|emb|CAB53671,1| hypothetical protein [Homo sapiens]	0.202841	2.5339	0.0154294	0.14954	0.244173	3.05023	0.00410809	0.0659806	0.223507	3.99859	0.000263332	0.00665654
CN234516		-0.137504	-2.71159	0.00992366	0.113294	-0.202193	-3.98725	0.000286036	0.0132723	-0.169849	-4.7099	2.90331e-05	0.00138137
BU244198		-0.109995	-2.71051	0.011031	0.12186	-0.110605	-2.82118	0.00843019	0.101477	-0.111481	-3.95105	0.000410093	0.00938984
CN235193		0.0875699	3.17451	0.00302902	0.0500249	0.0657696	2.38422	0.0223828	0.177102	0.0766697	3.79218	0.000513727	0.011135
CN221826	Unknown (protein for MGC:20328) [Homo sapiens]	-0.247964	-3.05711	0.00403302	0.0610011	-0.186375	-2.29779	0.0270489	0.194896	-0.217169	-3.82925	0.000437639	0.00978789
CN219030		0.473817	5.07346	1.00382e-05	0.00104765	0.267852	2.86806	0.00664427	0.0886766	0.370834	5.53928	2.024e-06	0.000209993
CN223560		-0.276169	-4.70812	3.15916e-05	0.00230129	-0.179067	-3.05272	0.00408077	0.0658228	-0.227618	-5.44687	2.73097e-06	0.000246114
CN229758	Cell division control protein 42 homolog (G25K GTP-binding protein) >gi|1127800|gb|AAC00027,1| CDC42	-0.237276	-4.07538	0.00021971	0.00816036	-0.148247	-2.54624	0.0149713	0.139819	-0.192762	-4.65821	3.41859e-05	0.00154296
CN234459	phosphorylase kinase, alpha 2 (liver); Phosphorylase kinase deficiency, liver (glycogen storage disease; phosphorylase kinase, alpha 2 (liver), glycogen storage disease IX [Homo sapiens] >gi|1170685|sp|P46019|KPB2_HUMAN Phosphorylase B kinase alpha regulatory chain, liver isoform (Phosphorylase kinase alpha L subunit) >gi|663010|emb|CAA56662.1| phosphorylase kinase [Homo sapiens] >gi|1217901|dbj|…	-0.144416	-2.67602	0.0111629	0.122369	-0.160822	-2.88657	0.0065612	0.0880364	-0.153339	-4.00003	0.00028696	0.00713094
CN222968		0.33474	3.1298	0.00331543	0.0528736	0.254919	2.38348	0.0221394	0.176039	0.294829	3.95421	0.000301054	0.00740892
CN230842	Multifunctional protein ADE2 [Includes: Phosphoribosylaminoimidazole-succinocarboxamide synthase (SAICAR synthetase); Phosphoribosylaminoimidazole carboxylase (AIR carboxylase) (AIRC)] >gi|104510|pir||A35641 5-aminoimidazole ribonucleotide carboxylase-5-aminoimidazole-4-N-succinocarboxamide ribonucleotide - chicken >gi|211194|gb|AAA48601.1| 5-aminoimidazole ribonucleotide (AIR) carboxylase-5- ami…	-0.10267	-2.14208	0.0385181	0.258106	-0.164044	-3.42257	0.0014754	0.035444	-0.133357	-3.91357	0.000340158	0.00817741
CN231997		0.244997	3.89474	0.000387428	0.0120177	0.167724	2.73939	0.00933783	0.108026	0.204218	4.65179	3.64898e-05	0.00160879
CN228037	qtl?	-0.391645	-3.59811	0.000895004	0.0208361	-0.488754	-4.49027	6.2082e-05	0.00455174	-0.4402	-5.79352	8.86014e-07	0.00011118
CN226954	acyl-CoA thioesterase II [Pseudomonas putida KT2440] >gi|24986518|gb|AAN70332.1|AE016675_2 acyl-CoA thioesterase II [Pseudomonas putida KT2440]	-0.0640909	-1.86255	0.070107	0.363853	-0.14601	-4.24319	0.00013232	0.00782211	-0.10505	-4.14055	0.000171036	0.00485837
CN221901	gnl|UG|Gga#S6956399 603209633F1 CSEQRBN11 Gallus gallus cDNA clone ChEST186b9 5', mRNA sequence /clone=ChEST186b9 /clone_end=5' /gb=BU442710 /gi=25932021 /ug=Gga.7670 /len=885C:\Documents and Settings\rubica\Mina dokument\Mina bilder	-0.554188	-4.46314	6.74972e-05	0.00381056	-0.698274	-5.62353	1.75075e-06	0.000335045	-0.626231	-7.20724	9.02615e-09	3.96421e-06
CN222960	MGC11256 protein [Homo sapiens]	0.47579	4.13874	0.000181552	0.00719266	0.333845	2.90402	0.00604966	0.0838636	0.404818	5.02508	1.06368e-05	0.000656552
CN227045	Mus musculus RIKEN cDNA 2410015K21 gene, mRNA (cDNA clone MGC:29385 IMAGE:5054087), complete cds	-0.00544508	-0.168718	0.866894	0.988876	-0.138359	-4.28711	0.000115762	0.00706521	-0.0719018	-2.84529	0.00692971	0.0709054
CN222822	ataxin 2-binding protein [Mus musculus]	0.390124	4.51641	5.72699e-05	0.00355294	0.248099	2.87221	0.00657291	0.0880364	0.319111	5.22469	5.59948e-06	0.000415197
CN227237		0.0702019	2.05237	0.0469197	0.288861	0.116218	3.39768	0.00158244	0.036772	0.0932101	3.8001	0.000477244	0.0105206
CN220194	Rattus norvegicus ZAP 36/annexin IV (Anxa4), mRNA	0.446162	4.44675	7.09898e-05	0.00392915	0.347762	3.46603	0.00130489	0.0325962	0.396962	5.66358	1.35184e-06	0.000153798
CN220603	Papio anubis clone RP41-216H1, complete sequence	-0.142148	-2.14958	0.0378798	0.255649	-0.25367	-3.83603	0.00044779	0.0167954	-0.197909	-4.22177	0.00013333	0.00405998
CN238069	similar to ribosomal protein S14 [Bos taurus]	-0.21333	-2.42769	0.0199348	0.174619	-0.237563	-2.70346	0.0101294	0.113351	-0.225446	-3.69167	0.000657277	0.0131654
CN224091	Orphan sodium- and chloride-dependent neurotransmitter transporter NTT73 (Orphan transporter v7-3) >gi|11907841|gb|AAG41361.1|AF265577_1 orphan neurotransmitter transporter v7-3 [Homo sapiens]	0.26247	3.43406	0.00142832	0.0292429	0.145241	1.90027	0.0648429	0.302827	0.203856	3.78021	0.000506239	0.011032
CN231349		0.112866	2.46182	0.0183715	0.166747	0.138715	3.02565	0.00438711	0.0688093	0.125791	3.91368	0.000340046	0.00817741
CN231940		-0.0936559	-2.83905	0.00716343	0.0914958	-0.105906	-3.21038	0.0026616	0.0516359	-0.0997808	-4.27908	0.000111746	0.00361481
CN224726		-0.225888	-3.37312	0.00169531	0.0333481	-0.120924	-1.80572	0.0787209	0.333023	-0.173406	-3.66552	0.000709644	0.0137813
CN234044	Unknown (protein for MGC:52011) [Homo sapiens]	-0.0424133	-1.11913	0.269963	0.687473	-0.170092	-4.48808	6.2504e-05	0.00455311	-0.106252	-3.73492	0.00057875	0.0121826
CN221152		0.103802	2.21735	0.0328538	0.238198	0.166142	3.74101	0.000622996	0.020568	0.136613	4.23869	0.000135745	0.00407915
CN217008	RIKEN cDNA 0610038P07 [Mus musculus] >gi|12833081|dbj|BAB22381,1| unnamed protein product [Mus musculus] >gi|15029780|gb|AAH11111,1| RIKEN cDNA 0610038P07 [Mus musculus] >gi|26345236|dbj|BAC36268,1| unnamed protein product [Mus musculus] >gi|26353580|dbj|BAC40420,1| unnamed protein product [Mus musculus]	-0.157623	-2.57704	0.0138817	0.13982	-0.185841	-3.03839	0.00424036	0.0673723	-0.171732	-4.0289	0.000240255	0.00626365
CN224144	similar to RIKEN cDNA 1200015A19 [Homo sapiens]	0.222127	4.43543	7.35062e-05	0.00400946	0.224319	4.47921	6.42365e-05	0.00459047	0.223223	6.3891	1.27462e-07	3.14241e-05
CN229783	unnamed protein product [Mus musculus]	-0.0713508	-1.55847	0.127239	0.489961	-0.191864	-4.19075	0.000155139	0.00870398	-0.131607	-3.94527	0.000309259	0.00752969
CN223782	Homo sapiens menage a trois 1 (CAK assembly factor) [synthetic construct]	0.355133	4.49075	6.19905e-05	0.00364549	0.174452	2.206	0.0333715	0.221385	0.264793	4.66815	3.3129e-05	0.00151928
CN225555	tyrosine 3-monooxygenase/tryptophan 5-monooxygenase activation protein, eta polypeptide; 14-3-3 eta [Mus musculus] >gi|6981710|ref|NP_037184,1| tyrosine 3/tryptophan 5 -monooxygenase activation protein, eta polypeptide [Rattus norvegicus] >gi|27806199|ref	-0.254861	-4.52243	5.62147e-05	0.00350674	-0.109453	-1.94222	0.0593918	0.288551	-0.182157	-4.45632	6.44434e-05	0.00240484
CN235877	gnl|UG|Gga#S6874328 603490516F1 CSEQCHN63 Gallus gallus cDNA clone ChEST392o3 5', mRNA sequence /clone=ChEST392o3 /clone_end=5' /gb=BU325321 /gi=25833322 /ug=Gga.7167 /len=918	-0.118845	-2.54501	0.0150166	0.147181	-0.158793	-3.40049	0.00157	0.0367016	-0.138819	-4.23804	0.000126822	0.00394598
CN235993	unknown protein [Gallus gallus]	0.114713	2.7081	0.0100115	0.113722	0.203719	4.80933	2.30292e-05	0.00226107	0.159216	5.23525	5.41212e-06	0.000406585
CN224191	NADH dehydrogenase (ubiquinone) Fe-S protein 5, 15kDa (NADH-coenzyme Q reductase); NADH dehydrogenase (ubiquinone) Fe-S protein 5 (15kD) (NADH-coenzyme Q reductase) [Homo sapiens] >gi|3914138|sp|O43920|NIPM_HUMAN NADH-ubiquinone oxidoreductase 15 kDa subunit (Complex I-15 kDa) (CI-15 kDa) >gi|2655055|gb|AAB87866.1| NADH:ubiquinone oxidoreductase 15 kDa IP subunit [Homo sapiens] >gi|2911482|gb|AAC…	0.182825	4.20834	0.000147085	0.00633868	0.165739	3.81504	0.000476301	0.0174608	0.174282	5.74457	1.03895e-06	0.000123374
CN219664		0.412629	5.29703	4.94673e-06	0.0006571	0.231984	2.97803	0.00497893	0.0732689	0.322306	5.7668	9.66478e-07	0.000117291
CN219214	collapsin response mediator protein 1 [Homo sapiens]	-0.124384	-3.36167	0.00185364	0.0360852	-0.145216	-4.02666	0.000280663	0.0131819	-0.134437	-5.23886	6.50367e-06	0.000460943
CN234535	similar to hypothetical protein DKFZp547N043 [Homo sapiens] [Rattus norvegicus]	0.196793	4.21493	0.000144175	0.00628526	0.0679794	1.45599	0.153436	0.457143	0.132386	3.88611	0.000369334	0.00876803
CN233934	cathepsin S [Homo sapiens]	-0.459743	-2.65233	0.0115172	0.124931	-0.540834	-3.12016	0.00340315	0.0592531	-0.500288	-4.16107	0.00016063	0.00462196
CN219130	Mrpl38 protein [Mus musculus]	0.0464911	0.764058	0.449452	0.843499	-0.291278	-4.78701	2.46951e-05	0.00236298	-0.122393	-2.45203	0.0186092	0.13648
CN221837		0.572242	4.39041	8.44061e-05	0.00445341	0.423192	3.24686	0.00240774	0.0481364	0.497717	5.46555	2.57054e-06	0.000244609
CN238086	phosphatase and tensin homolog [Mus musculus] >gi|2811066|sp|O08586|PTEN_MOUSE Phosphatidylinositol-3,4,5-trisphosphate 3-phosphatase PTEN (Mutated in multiple advanced cancers 1) >gi|1916330|gb|AAC53118.1| MMAC1 [Mus musculus] >gi|18204776|gb|AAH21445.1| phosphatase and tensin homolog [Mus musculus] >gi|26345788|dbj|BAC36545.1| unnamed protein product [Mus musculus] >gi|26353790|dbj|BAC40525.1| …	-0.344867	-3.79323	0.0005078	0.0143698	-0.137436	-1.51167	0.138716	0.436743	-0.241151	-3.70394	0.000634013	0.0128593
CN235587	unnamed protein product [Mus musculus]	-0.26217	-3.33855	0.00186728	0.0362883	-0.298298	-3.79863	0.000499821	0.0181462	-0.280234	-5.13788	7.40526e-06	0.000506351
CN232894	class II histocompatibility antigen M beta chain 1 - chicken (fragment) >gi|3129970|emb|CAA18968.1| B locus M Beta chain 1 [synthetic construct]	-0.321731	-3.56726	0.000977899	0.0219512	-0.218326	-2.42074	0.0202679	0.168964	-0.270028	-4.28246	0.000110585	0.0036061
CN231084		-0.219488	-3.85851	0.000419083	0.0126878	-0.121421	-2.13454	0.03917	0.239323	-0.170455	-4.23537	0.000127865	0.00396764
CN227521		-0.178908	-3.13426	0.00327557	0.0523859	-0.215724	-3.77924	0.000529044	0.018541	-0.197316	-4.96581	1.28594e-05	0.000749192
CN234400		-0.194766	-2.88363	0.00638044	0.083997	-0.14676	-2.17287	0.0359576	0.230719	-0.170763	-3.63278	0.000780889	0.0147632
CN226179	Unknown (protein for MGC:2821) [Homo sapiens] >gi|12804801|gb|AAH01845.1|AAH01845 Unknown (protein for MGC:4494) [Homo sapiens]	0.128044	3.71146	0.000644794	0.016846	0.0613687	1.77883	0.0830997	0.340475	0.0947062	3.84764	0.000414304	0.00939726
CN223252		0.298566	5.24638	5.80874e-06	0.000728739	0.174831	3.07212	0.00387385	0.0639468	0.236698	5.819	8.15538e-07	0.000106517
CN225734	programmed cell death 10; TF-1 cell apoptosis related protein-15 [Mus musculus] >gi|5524671|gb|AAD44335,1|AF159368_1 TF-1 cell apoptosis related protein-15 [Mus musculus]	0.514752	3.62765	0.000822006	0.0198761	0.378284	2.66591	0.0111324	0.12063	0.446518	4.51652	5.3382e-05	0.00210924
CN237554	small nuclear ribonucleoprotein polypeptide D2; snRNP core protein D2 [Homo sapiens] >gi|20821553|ref|XP_133225,1| small nuclear ribonucleoprotein D2 [Mus musculus] >gi|27676406|ref|XP_214847,1| similar to Small nuclear ribonucleoprotein Sm D2 (snRNP core	-0.166803	-2.20995	0.0332361	0.239177	-0.272031	-3.50797	0.00118267	0.0309743	-0.218171	-4.06961	0.000218881	0.00583393
CN226781	hypothetical protein KIAA0627 - human (fragment) >gi|3327068|dbj|BAA31602.1| KIAA0627 protein [Homo sapiens]	-0.0777364	-1.16268	0.252059	0.669236	-0.30357	-4.54038	5.3181e-05	0.00408481	-0.190653	-3.84056	0.000423136	0.00953016
CN231228		0.521801	4.67512	3.50103e-05	0.00244332	0.354887	3.17964	0.00289514	0.0540397	0.438344	5.58964	1.71882e-06	0.000184105
CN222249		-0.140671	-3.04362	0.00450092	0.0649871	-0.177925	-3.73473	0.000691537	0.0217497	-0.158932	-4.8754	2.26624e-05	0.00114001
CN228750	unnamed protein product [Mus musculus]	-1.0559	-10.7082	3.77167e-13	2.1293e-09	-0.665091	-6.74487	4.9192e-08	1.7917e-05	-0.860496	-11.4886	2.56224e-14	9.75275e-11
CN222770	angio-associated migratory protein [Mus musculus] >gi|21594739|gb|AAH31795.1| angio-associated migratory protein [Mus musculus]	0.144881	3.81519	0.000476093	0.0137835	0.129667	3.41455	0.0015091	0.0360238	0.137274	5.19409	6.17976e-06	0.000441041
CN236120	beta catenin-like 1; nuclear associated protein; chromosome 20 open reading frame 33 [Homo sapiens] >gi|29840792|sp|Q8WYA6|NAP_HUMAN Nuclear associated protein (NAP) (NYD-SP19) >gi|18448004|gb|AAL69567,1|AF239607_1 nuclear associated protein [Homo sapiens]	0.0881757	2.32967	0.0251186	0.202582	0.10322	2.72714	0.00954067	0.109922	0.0956977	3.63368	0.000778835	0.0147632
CN222220		0.225093	2.50154	0.0166926	0.156411	0.278445	3.09446	0.00364779	0.0624995	0.251769	4.02954	0.000239789	0.00626365
CN233552	immunoglobulin-like receptor CHIR-A [Gallus gallus]	-1.08832	-4.63758	3.93464e-05	0.0026198	-0.65427	-2.78798	0.00817019	0.0996216	-0.871297	-5.24769	5.19934e-06	0.000395808
CN217885	gnl|UG|Gga#S6936368 603958893F1 CSEQRBN09 Gallus gallus cDNA clone ChEST930j23 5', mRNA sequence /clone=ChEST930j23 /clone_end=5' /gb=BU422454 /gi=25915130 /ug=Gga,4730 /len=863	-0.0796265	-2.6229	0.0124974	0.131386	-0.122208	-4.13584	0.000189509	0.00981534	-0.101625	-4.82093	2.14547e-05	0.00110356
CN221799	female expressed transcript 1 [Gallus gallus]	0.493882	3.19558	0.00277176	0.0472749	0.359953	2.32901	0.0251572	0.187616	0.426917	3.96977	0.000287261	0.00713094
CN231052	DnaJ homolog, subfamily B, member 8 [Homo sapiens] >gi|27805461|sp|Q8NHS0|DJB8_HUMAN DnaJ homolog subfamily B member 8 >gi|20810288|gb|AAH29521,1| DnaJ homolog, subfamily B, member 8 [Homo sapiens]	0.132547	4.03622	0.000318742	0.0104316	-0.00273231	-0.0913465	0.92779	0.975646	0.058302	2.36768	0.023823	0.158436
CN219190	mgc-24 proteinGallus gallus partial mRNA for MGC-24 protein (CD164 gene)	-0.36672	-3.0699	0.00389704	0.0596787	-0.391649	-3.27858	0.00220582	0.0455318	-0.379185	-4.58197	4.34682e-05	0.0018521
CN219313	hypothetical protein [Macaca fascicularis]	0.413961	3.64447	0.000783052	0.0192624	0.344639	3.03416	0.0042885	0.0678172	0.3793	4.81001	2.11338e-05	0.00109198
CN235797	Gallus gallus acetylcholinesterase mRNA, complete cds	0.181991	3.11503	0.00404316	0.0610011	0.136968	2.74971	0.0100342	0.113192	0.155031	4.18507	0.00021272	0.00570736
CN222239	mKIAA0887 protein [Mus musculus]	0.189021	3.16406	0.00302076	0.0500249	0.141507	2.36872	0.0229232	0.179193	0.165264	3.97543	0.000282399	0.0070543
CN236164	RIKEN cDNA 2610018I05 [Mus musculus] >gi|26374334|dbj|BAC25334.1| unnamed protein product [Mus musculus]	0.635402	6.59036	8.03066e-08	3.23836e-05	0.485196	5.03244	1.14252e-05	0.00137681	0.560299	8.26239	3.18745e-10	2.6051e-07
CN219952		-0.272127	-4.32508	0.000103094	0.00506101	-0.137878	-2.19138	0.0344917	0.226038	-0.205002	-4.57001	4.51327e-05	0.00189474
CN232666	unnamed protein product [Mus musculus]	-0.123489	-4.25053	0.000129398	0.00589197	-0.0692712	-2.38433	0.0220949	0.176006	-0.0963801	-4.66933	3.30064e-05	0.00151928
CN229828	bromodomain-containing protein BRD4 long variant [Mus musculus]	0.216303	3.2779	0.00224748	0.0409296	0.172418	2.54316	0.0151994	0.141365	0.194896	4.19795	0.000148316	0.00437629
CN227309		-0.101133	-2.90735	0.00658969	0.0857192	-0.0948459	-2.629	0.0130768	0.1306	-0.0979013	-3.99356	0.000336244	0.00811749
CN222971		0.261033	3.21707	0.00261325	0.045446	0.175847	2.1672	0.0364174	0.231656	0.21844	3.85912	0.000400353	0.00931085
CN222258		0.180647	2.94955	0.00536805	0.0743688	0.223334	3.64651	0.000778448	0.0233762	0.20199	4.7445	2.60192e-05	0.00126972
CN221319	hypothetical protein FLJ14825 [Homo sapiens] >gi|14042627|dbj|BAB55327.1| unnamed protein product [Homo sapiens]	0.173938	5.0918	9.4735e-06	0.00100911	0.110902	3.2465	0.00241007	0.0481364	0.14242	5.87803	6.72978e-07	9.37164e-05
CN221825	similar to ras-like protein VTS58635 [Homo sapiens] [Rattus norvegicus]	0.300404	3.03089	0.00432618	0.0634403	0.206699	2.08546	0.0436502	0.252357	0.253551	3.67259	0.000695108	0.013634
CN233984	ectonucleoside triphosphate diphosphohydrolase 6 [Rattus norvegicus] >gi|18202871|sp|Q9ER31|ENP6_RAT Ectonucleoside triphosphate diphosphohydrolase 6 (NTPDase6) (CD39 antigen-like 2) >gi|11230487|emb|CAC16598.1| NTPDase6 [Rattus norvegicus]	-0.153058	-3.73487	0.000617651	0.0164479	-0.1582	-3.96613	0.000313941	0.0136861	-0.155642	-5.5538	2.07804e-06	0.000209993
CN232981	growth arrest and DNA-damage-inducible, gamma; GADD45-gamma; gadd-related protein, 17 kD [Homo sapiens] >gi|6919892|sp|O95257|G45G_HUMAN Growth arrest and DNA-damage-inducible protein GADD45 gamma (Cytokine responsive protein CR6) >gi|3978394|gb|AAC83329,1| growth arrest and DNA-damage-inducible protein GADD45gamma [Homo sapiens] >gi|4731863|gb|AAD28544,1|AF079806_1 cytokine responsive protein [H…	-0.300005	-5.36391	4.00025e-06	0.00059818	-0.250848	-4.48503	6.30945e-05	0.00456667	-0.275427	-7.07029	1.40244e-08	5.52125e-06
CN224116		0.546322	4.63089	4.01724e-05	0.00264889	0.344437	2.91961	0.00580758	0.0810549	0.44538	5.35154	3.71789e-06	0.000309888
CN235841	gnl|UG|Gga#S7022444 603148175F1 CSEQCHL18 Gallus gallus cDNA clone ChEST150f20 5', mRNA sequence /clone=ChEST150f20 /clone_end=5' /gb=BU123634 /gi=25334279 /ug=Gga,4372 /len=1131	-0.259174	-4.40125	8.16438e-05	0.00438972	-0.0851706	-1.44635	0.156104	0.459842	-0.172172	-4.0005	0.000261815	0.00664371
CN218039	cleavage stimulation factor subunit 2; cleavage stimulation factor, 3' pre-RNA, subunit 2, 64kD [Homo sapiens] >gi|461847|sp|P33240|CST2_HUMAN Cleavage stimulation factor, 64 kDa subunit (CSTF 64 kDa subunit) (CF-1 64 kDa subunit) >gi|284047|pir||A40220 cleavage stimulation factor 64K chain - human >gi|181139|gb|AAA35724.1| cleavage stimulation factor >gi|17389334|gb|AAH17712.1|AAH17712 cleavage …	0.464107	3.16235	0.0030349	0.0500249	0.30319	2.06589	0.0455594	0.255799	0.383649	3.74624	0.000559739	0.0118804
CN229954	RIKEN cDNA B230118H07 [Mus musculus] >gi|12846529|dbj|BAB27203.1| unnamed protein product [Mus musculus] >gi|12861731|dbj|BAB32268.1| unnamed protein product [Mus musculus] >gi|26342112|dbj|BAC34718.1| unnamed protein product [Mus musculus]	0.162264	4.91229	1.76348e-05	0.00158827	0.168675	5.2463	6.21267e-06	0.00092299	0.165465	7.31435	7.40289e-09	3.38134e-06
CN223794		0.16721	2.99334	0.00478094	0.067816	0.131593	2.35573	0.0236333	0.182145	0.149402	3.849	0.000412632	0.00939238
CN231378		0.158252	2.71913	0.00973628	0.112405	0.135434	2.32705	0.0252723	0.187947	0.146843	3.63721	0.000770864	0.0146803
CN223301	Gallus gallus mRNA, partial cds, clone CLFEST22	0.0889423	3.18842	0.00287053	0.0486655	0.05388	1.98443	0.0544988	0.277615	0.0709182	3.67076	0.000714551	0.0138531
CN236250	gnl|UG|Gga#S7007696 603110349F1 CSEQCHL12 Gallus gallus cDNA clone ChEST56a13 5', mRNA sequence /clone=ChEST56a13 /clone_end=5' /gb=BU109181 /gi=25312376 /ug=Gga.5747 /len=1039	-0.163359	-4.4371	7.31299e-05	0.0040083	-0.0754958	-2.05059	0.0471014	0.26006	-0.119427	-4.51212	5.41234e-05	0.00211656
CN233976	DAZ associated protein 1 [Mus musculus] >gi|8895708|gb|AAF81071.1|AF225910_1 DAZ-associated protein 1 [Mus musculus]	0.47588	4.22349	0.000140476	0.00622008	0.360347	3.19812	0.0027525	0.0527648	0.418114	5.32239	4.08525e-06	0.000335608
CN231035		-0.105876	-2.08792	0.0448961	0.28178	-0.150766	-3.32413	0.00224143	0.0460145	-0.129251	-3.89468	0.000445332	0.00993211
BU355212		-0.2173	-2.9186	0.00582295	0.0787723	-0.264565	-3.55343	0.00101739	0.0275476	-0.240933	-4.65901	3.40995e-05	0.00154296
CN225258	uronyl-2-sulfotransferase; dermatan/chondroitin sulfate 2-sulfotransferase; uronyl 2-sulfotransferase [Homo sapiens] >gi|4803735|dbj|BAA77510.1| dermatan/chondroitin sulfate 2-sulfotransferase [Homo sapiens]	-0.163636	-2.59117	0.0134066	0.136496	-0.287321	-4.54971	5.16673e-05	0.00401663	-0.225478	-5.02994	1.04725e-05	0.000649919
CN230963	unnamed protein product [Mus musculus]	0.616407	4.13163	0.000185493	0.00727222	0.405413	2.71738	0.00977933	0.111197	0.51091	4.88291	1.6757e-05	0.000920716
CN229211	ribosomal protein S10; 40S ribosomal protein S10 [Homo sapiens] >gi|1173177|sp|P46783|RS10_HUMAN 40S ribosomal protein S10 >gi|1362933|pir||S55918 ribosomal protein S10, cytosolic [validated] - human >gi|550025|gb|AAA85660.1| ribosomal protein S10 >gi|12654413|gb|AAH01032.1|AAH01032 ribosomal protein S10 [Homo sapiens] >gi|12805003|gb|AAH01955.1|AAH01955 ribosomal protein S10 [Homo sapiens] >gi|1…	-0.0898561	-2.64496	0.0117312	0.126029	-0.083344	-2.45327	0.0187521	0.161873	-0.0866	-3.66948	0.000701472	0.0136691
CN219594	Similar to PTK9 protein typrotein tyrosine kinase 9-like (A6-related protein) [Xenopus laevis]	0.31849	4.04299	0.000242127	0.00867891	0.208636	2.64848	0.0116286	0.122739	0.263563	4.77026	2.39781e-05	0.00119046
CN231218		0.645387	4.64221	3.87833e-05	0.0026089	0.387435	2.78679	0.00819517	0.0997109	0.516411	5.24893	5.17858e-06	0.000395808
CN227741	phospholipase C, beta 1 (phosphoinositide-specific) [Bos taurus] >gi|130221|sp|P10894|PIB1_BOVIN 1-phosphatidylinositol-4,5-bisphosphate phosphodiesterase beta 1 (Phosphoinositide phospholipase C) (PLC-beta-1) (Phospholipase C-beta-1) (PLC-I) (PLC-154) >gi|89334|pir||A28822 1-phosphatidylinositol-4,5-bisphosphate phosphodiesterase (EC 3.1.4.11) I - bovine >gi|163522|gb|AAA30702.1| phospholipase C	-0.10055	-2.48033	0.0175707	0.162661	-0.106538	-2.62804	0.0122362	0.126453	-0.103544	-3.67976	0.000680658	0.0134704
CN217787		0.029411	0.700277	0.488156	0.872494	-0.206505	-4.9169	1.84271e-05	0.00194449	-0.0885472	-2.5461	0.0150135	0.119364
CN221279	TPA: pantothenate kinase 2; PANK2 [Homo sapiens]	0.47253	3.27787	0.00221012	0.0405764	0.275984	1.91446	0.0629526	0.297985	0.374257	3.70493	0.000632163	0.0128446
CN224110		0.358644	4.13736	0.000182312	0.0071975	0.221479	2.55501	0.0146535	0.138223	0.290061	4.75416	2.52343e-05	0.00124203
CN230496	similar to SON protein [Rattus norvegicus]	0.132775	2.90176	0.00608545	0.0814821	0.101166	2.21095	0.0329992	0.21969	0.11697	3.67252	0.000695246	0.013634
CN228063	Homo sapiens kinesin-like 6 (mitotic centromere-associated kinesin) [synthetic construct]	-0.13385	-2.77601	0.00842435	0.102499	-0.148492	-3.07969	0.00379583	0.0634943	-0.141171	-4.21701	0.000135298	0.00407644
CN225269		-0.343764	-4.18173	0.000159432	0.00661817	-0.207366	-2.52252	0.0158633	0.145502	-0.275565	-4.75443	2.52125e-05	0.00124203
CN223632	RIKEN cDNA 0610009E20 [Mus musculus] >gi|13775220|ref|NP_112588.1| hypothetical protein MGC2963 [Homo sapiens] >gi|27673882|ref|XP_213394.1| similar to RIKEN cDNA 0610009E20 [Mus musculus] [Rattus norvegicus] >gi|12655115|gb|AAH01409.1|AAH01409 Similar to CG11781 gene product [Homo sapiens] >gi|12833716|dbj|BAB22636.1| unnamed protein product [Mus musculus] >gi|12835224|dbj|BAB23194.1| unnamed pr…	0.378257	3.63668	0.000800859	0.0195436	0.334839	3.21925	0.00259766	0.0508448	0.356548	4.94311	1.38275e-05	0.00078948
BU283969		0.384838	6.93122	2.72863e-08	1.40041e-05	0.17365	3.12757	0.00333555	0.0586935	0.279244	6.65893	5.30456e-08	1.59402e-05
CN222205	gnl|UG|Gga#S6926248 603855737F1 CSEQCHN75 Gallus gallus cDNA clone ChEST859i10 5', mRNA sequence /clone=ChEST859i10 /clone_end=5' /gb=BU381026 /gi=25889027 /ug=Gga.7661 /len=930	0.216058	4.68725	3.54072e-05	0.00245266	0.132245	2.79246	0.00815956	0.0996216	0.174898	5.28016	4.99219e-06	0.000387794
CN223498		0.194676	4.43756	7.30261e-05	0.0040083	-0.00391979	-0.0893502	0.929263	0.976324	0.095378	2.78632	0.00807534	0.0783195
CN221910		0.0340306	0.862428	0.394354	0.804017	0.169045	4.82758	2.72773e-05	0.00248377	0.108459	3.86622	0.000438008	0.00978789
CN227803	muscle specific gene [Homo sapiens] >gi|23396628|sp|Q9UBQ5|IF3B_HUMAN Eukaryotic translation initiation factor 3 subunit 11 (eIF-3 p25) (eIF3k) (Muscle specific gene M9 protein) (PTD001) (HSPC029) (ARG134) >gi|4587123|dbj|BAA76626,1| muscle specific gene M9 [Homo sapiens] >gi|4689150|gb|AAD27784,1|AF077051_1 PTD001 [Homo sapiens] >gi|12654411|gb|AAH01031,1|AAH01031 muscle specific gene [Homo sapi…	-0.226448	-3.24361	0.00251177	0.0442441	-0.136532	-2.0743	0.045098	0.255228	-0.177681	-3.74241	0.000594037	0.0123109
CN228013	similar to RIKEN cDNA 3110017O03 [Mus musculus] [Rattus norvegicus]	-0.0959617	-2.15113	0.037749	0.255071	-0.177406	-3.97685	0.000295045	0.0132723	-0.136684	-4.32032	9.83691e-05	0.00332488
CN226911	RIKEN cDNA 4921513D09 [Mus musculus] >gi|12852973|dbj|BAB29597.1| unnamed protein product [Mus musculus]	-0.097612	-1.4854	0.145726	0.522571	-0.310043	-4.84733	2.15772e-05	0.00214479	-0.206259	-4.29517	0.000110188	0.0036061
CN222583	OCCLUDIN >gi|539507|pir||A49467 occludin - chicken >gi|540494|dbj|BAA04865.1| occludin [Gallus gallus] >gi|740140|prf||2004375A occludin	0.0989122	2.84117	0.00712417	0.0912006	0.120172	3.45184	0.00135837	0.0334148	0.109542	4.50989	5.45035e-05	0.00212334
CN222972	unnamed protein product [Mus musculus]	0.469598	4.1108	0.000197506	0.00751321	0.315623	2.76292	0.00871088	0.103713	0.39261	4.90454	1.56399e-05	0.000884118
CN218950	C1q B-chain precursor [Homo sapiens]	-0.213663	-1.88164	0.068779	0.360866	-0.370492	-3.48805	0.00140702	0.0343866	-0.296861	-3.86953	0.00046222	0.0102487
CN235129	unknown [Homo sapiens]	-0.356225	-4.16709	0.000166653	0.00684249	-0.356173	-4.16648	0.000166964	0.0090634	-0.356199	-6.01279	4.33959e-07	6.88248e-05
CN229911	gnl|UG|Gga#S6805099 603531761F1 CSEQCHN53 Gallus gallus cDNA clone ChEST487i15 5', mRNA sequence /clone=ChEST487i15 /clone_end=5' /gb=BU273166 /gi=25544116 /ug=Gga,2962 /len=1066	-0.354263	-7.54548	3.97983e-09	4.38692e-06	-0.40582	-8.6436	1.3929e-10	2.81198e-07	-0.380042	-11.5643	2.08652e-14	9.75275e-11
CN219533	Homo sapiens PTK2 protein tyrosine kinase 2 (PTK2), transcript variant 2, mRNA	-0.285364	-4.59622	4.47355e-05	0.00290292	-0.183199	-2.95069	0.00535186	0.0768802	-0.234282	-5.34653	3.77865e-06	0.00031267
CN219318	sequestosome 1; oxidative stress induced [Mus musculus] >gi|2137613|pir||JC4978 oxidative stress protein A170 - mouse >gi|1280524|gb|AAB17127,1| unknown >gi|1373252|gb|AAB02908,1| STONE14	0.153059	2.42516	0.0200558	0.175054	0.208347	3.30116	0.00207198	0.0438475	0.180703	4.10606	0.000190026	0.00524131
CN231272		0.428484	5.33201	4.42681e-06	0.000619184	0.209182	2.60304	0.013019	0.1306	0.318833	5.46665	2.56142e-06	0.000244609
CN217663		-0.25253	-5.11928	9.24724e-06	0.00100669	-0.0322131	-0.635605	0.528861	0.792275	-0.14566	-3.74918	0.000568217	0.0120157
CN225054	Focal adhesion kinase 1 (FADK 1) (pp125FAK) >gi|2134069|pir||I51670 focal adhesion kinase pp125FAK - African clawed frog >gi|508262|gb|AAA80333.1| focal adhesion kinase pp125FAK	-0.213964	-3.5548	0.00101343	0.0227036	-0.249325	-4.14227	0.00017963	0.00943348	-0.231645	-5.53187	2.07323e-06	0.000209993
CN227610		-0.0464385	-1.40798	0.167524	0.561279	-0.155282	-4.99364	1.45478e-05	0.00167611	-0.10468	-4.38	8.82908e-05	0.00308316
CN228926		-0.224199	-5.23979	5.93128e-06	0.000735935	-0.121101	-2.83027	0.00732792	0.0942293	-0.17265	-5.59043	1.7144e-06	0.000184105
CN217480	autocrine motility factor receptor [Mus musculus] >gi|25955672|gb|AAH40338.1| Amfr protein [Mus musculus]	-0.12131	-4.31959	0.000104837	0.00511552	-0.171296	-6.09951	3.83399e-07	0.000105584	-0.146303	-7.27425	7.27882e-09	3.38134e-06
CN220499		0.0986249	2.9441	0.00565585	0.0772191	0.096508	3.13021	0.00346728	0.0601368	0.0968661	4.30426	0.000115646	0.00370945
CN234941	unnamed protein product [Homo sapiens]	-0.211563	-4.11606	0.000194405	0.00746608	-0.0465644	-0.905931	0.370561	0.673971	-0.129064	-3.39122	0.0015645	0.0242731
CN237188	gnl|UG|Gga#S6694276 pat.pk0024.a11.f chicken activated T cell cDNA Gallus gallus cDNA clone pat.pk0024.a11.f 5', mRNA sequence /clone=pat.pk0024.a11.f /clone_end=5' /gb=AI980464 /gi=5883492 /ug=Gga.1008 /len=485	-0.0535204	-1.90578	0.064301	0.34694	-0.189611	-6.93678	3.07022e-08	1.19538e-05	-0.122735	-5.46791	2.73724e-06	0.000246114
CN235610	mitochondrial ribosomal protein S10; mitochondrial 28S ribosomal protein S10 [Homo sapiens] >gi|20140017|sp|P82664|RT10_HUMAN Mitochondrial 28S ribosomal protein S10 (MRP-S10) (MSTP040) >gi|11640588|gb|AAG39291.1|AF113220_1 MSTP040 [Homo sapiens] >gi|15214837|gb|AAH12560.1|AAH12560 Unknown (protein for MGC:13410) [Homo sapiens]	-0.275969	-3.45809	0.00133457	0.0278019	-0.200822	-2.51644	0.0160998	0.146495	-0.238395	-4.27953	0.000111592	0.00361481
CN223755	rab2 gene	0.358994	5.91194	6.97643e-07	0.000171241	0.178489	2.93937	0.00551381	0.07831	0.268742	6.03043	4.09736e-07	6.58982e-05
CN228201		-0.146172	-3.08576	0.00373431	0.0579973	-0.176585	-3.72779	0.000614858	0.0203588	-0.161379	-4.86851	1.75438e-05	0.000942304
CN223630	hypothetical protein MGC14141 [Homo sapiens] >gi|14043750|gb|AAH07834,1|AAH07834 Unknown (protein for MGC:14141) [Homo sapiens]	0.444235	5.01213	1.21803e-05	0.00116549	0.345663	3.89998	0.000370731	0.0152638	0.394949	6.37053	1.35401e-07	3.15538e-05
CN223798	gnl|UG|Gga#S6970180 603217717F1 CSEQRBN14 Gallus gallus cDNA clone ChEST207a5 5', mRNA sequence /clone=ChEST207a5 /clone_end=5' /gb=BU456727 /gi=25946038 /ug=Gga,7939 /len=734	0.427387	4.02661	0.0002543	0.00897282	0.273385	2.57568	0.0139281	0.134128	0.350386	4.697	3.02422e-05	0.00142701
CN233956		0.212215	3.24657	0.00240961	0.0429809	0.15569	2.38182	0.0222262	0.176323	0.183952	4.0277	0.000241129	0.00627211
CN224553	Similar to solute carrier family 25 (mitochondrial carrier; citrate transporter), member 1 [Xenopus laevis]	0.527954	4.74547	2.81166e-05	0.00212048	0.399393	3.58991	0.000916352	0.0260742	0.463673	5.95921	5.16682e-07	7.86665e-05
CN218709		-0.318972	-4.49607	6.09821e-05	0.00363594	-0.345959	-4.87647	1.86603e-05	0.00195087	-0.332465	-6.73592	4.13271e-08	1.31087e-05
CN221185	Annexin A6 (Annexin VI) (Lipocortin VI) (P68) (P70) (Protein III) (Chromobindin 20) (67 kDa calelectrin) (Calphobindin-II) (CPB-II) >gi|542681|pir||JC2029 annexin - chicken >gi|9256393|gb|AAB29337.2| lipid-dependent Ca(2+)-binding protein annexin VI [Gallus gallus]	-0.2338	-3.71158	0.000644587	0.016846	-0.205987	-3.27004	0.0022585	0.0461663	-0.219893	-5.00936	1.11865e-05	0.000676587
CN217896		-0.32133	-4.23595	0.000135263	0.00601282	-0.180968	-2.38562	0.0220281	0.176006	-0.251149	-4.66256	3.37193e-05	0.00154016
CN219393	Homo sapiens Meis1, myeloid ecotropic viral integration site 1 homolog (mouse) (MEIS1), mRNA	-0.338331	-6.71943	5.33214e-08	2.40821e-05	-0.352826	-7.00731	2.14639e-08	8.9759e-06	-0.345578	-9.81681	2.87951e-12	5.48019e-09
CN221539		0.215136	2.55928	0.0146136	0.144359	0.307671	3.56246	0.00101326	0.0275433	0.260722	4.38094	8.4642e-05	0.00298311
CN234897	scotin [Homo sapiens] >gi|21668105|gb|AAM74232.1|AF520698_1 scotin [Homo sapiens] >gi|22761532|dbj|BAC11623.1| unnamed protein product [Homo sapiens]	-0.289681	-3.47797	0.00126145	0.0266133	-0.256898	-3.08437	0.00374833	0.0634887	-0.273289	-4.71768	2.83262e-05	0.00135338
CN231033		-0.107024	-2.25943	0.0295475	0.22197	-0.251697	-5.31369	4.6919e-06	0.000756804	-0.179361	-5.11581	7.94971e-06	0.000537146
CN219347	Danio rerio, clone IMAGE:5915308, mRNA	0.322551	4.52995	5.49229e-05	0.00346444	0.242948	3.41199	0.00151999	0.0362071	0.28275	5.66166	1.36033e-06	0.000153798
CN235401		-0.31391	-3.45331	0.00135273	0.0281282	-0.255539	-2.81117	0.00769776	0.0965258	-0.284725	-4.4981	5.65522e-05	0.00218165
BU465085		-0.154279	-3.80733	0.000487213	0.0139622	-0.0393798	-0.971825	0.337154	0.647858	-0.0968293	-3.23846	0.00240185	0.0333656
CN231270	brain acyl-CoA hydrolase; cytosolic acyl coenzyme A thioester hydrolase [Homo sapiens] >gi|1906670|gb|AAB61211,1| acyl-CoA thioester hydrolase [Homo sapiens]	0.622688	5.50325	2.56824e-06	0.000414257	0.401804	3.5511	0.0010242	0.0276656	0.512246	6.3708	1.35281e-07	3.15538e-05
CN219747	chromosome 11 open reading frame 25 [Homo sapiens] >gi|13160036|emb|CAC32454.1| hypothetical protein [Homo sapiens]	-0.162747	-2.64952	0.0115983	0.125077	-0.165403	-2.69276	0.0104066	0.115449	-0.164075	-3.82917	0.000437736	0.00978789
CN235936	clock protein [Gallus gallus] >gi|19773558|gb|AAL98706.1|AF246957_1 BMAL1b' [Gallus gallus]	-0.19607	-3.85693	0.00042104	0.0126878	-0.190709	-3.75147	0.000573814	0.0195738	-0.193389	-5.43426	2.8448e-06	0.00025182
CN223291		0.48545	5.08083	9.80719e-06	0.00103489	0.268513	2.81032	0.00771448	0.0965679	0.376982	5.50223	2.28241e-06	0.000222759
CN231262	SAR1a gene homolog [Mus musculus] >gi|631685|pir||S39543 GTP-binding protein - mouse >gi|13542685|gb|AAH05549.1| SAR1a gene homolog [Mus musculus]	0.637282	4.80835	2.31002e-05	0.00189003	0.409388	3.08886	0.00370319	0.0628763	0.523335	5.58851	1.72512e-06	0.000184105
CN220691		-0.153481	-3.31956	0.00196871	0.0378683	-0.199625	-4.31757	0.000105487	0.00661694	-0.176553	-5.40652	3.11204e-06	0.00027127
CN228355	similar to PLK interacting protein [Homo sapiens]	-0.06842	-2.27158	0.0290498	0.219399	-0.176648	-6.18203	3.6309e-07	0.000102491	-0.125382	-5.50789	2.59398e-06	0.000244799
CN217340	Mus musculus hypothetical protein C130003G01 (C130003G01), mRNA	0.207541	4.70501	3.18985e-05	0.00230875	0.0718434	1.62871	0.111465	0.394653	0.139692	4.25416	0.000120676	0.00381716
CN220203	Tlx=tailless homolog [chickens, embryo, mRNA, 2700 nt]	-0.211141	-4.24586	0.000131247	0.00589197	-0.097484	-1.96032	0.0571635	0.284333	-0.154312	-4.28276	0.000110482	0.0036061
CN222462		0.142734	2.47123	0.0179604	0.164737	0.229248	3.96908	0.00030195	0.0133699	0.185991	4.53911	4.97316e-05	0.00200765
CN218411		-0.224294	-4.79114	3.68823e-05	0.00252387	-0.0322202	-0.755627	0.455431	0.741354	-0.118016	-3.31708	0.00219791	0.0312552
CN220351	Gallus gallus liver X receptor (LXR) mRNA, complete cds	-0.129814	-2.54602	0.0149794	0.146944	-0.147185	-2.88672	0.00632922	0.0866221	-0.138499	-3.86824	0.000389595	0.00909771
CN222581		0.150847	3.76741	0.000547697	0.0150098	0.178399	4.45551	6.91023e-05	0.00472869	0.164623	5.78843	9.00809e-07	0.000111808
CN219470	KIAA1603 protein [Homo sapiens]	0.185111	3.30447	0.00208884	0.0387807	0.145171	2.6625	0.0113269	0.12134	0.165464	4.27017	0.00011896	0.00377334
CN225022	Similar to rhotekin [Homo sapiens]	-0.182601	-3.62535	0.000913041	0.0210288	-0.202553	-4.31327	0.000126006	0.00752768	-0.186485	-5.35582	4.86037e-06	0.000380141
CN220918	similar to PYK2 N-terminal domain-interacting receptor 1 [Homo sapiens] [Rattus norvegicus]	-0.0910261	-1.69582	0.0979274	0.431245	-0.19956	-3.71781	0.000632993	0.0207765	-0.145293	-3.76282	0.000532978	0.0114185
CN227864		-0.153191	-2.02367	0.0499266	0.300491	-0.313609	-4.14282	0.000179331	0.00943348	-0.2334	-4.3023	0.000104008	0.00346258
CN231431	similar to genes associated with retinoid-IFN-induced mortality 19; RIKEN cDNA 2700054G14 gene [Mus musculus] [Rattus norvegicus]	0.242123	3.3641	0.00173867	0.0340231	0.195185	2.71193	0.00991509	0.112401	0.218654	4.34327	9.16156e-05	0.0031606
CN228996		-0.323555	-5.12044	8.65391e-06	0.000977113	-0.12977	-2.05368	0.046787	0.258703	-0.226662	-4.84921	1.86559e-05	0.000986259
CN230512		0.192638	3.06856	0.00391102	0.0596787	0.173592	2.76518	0.00866078	0.103262	0.183115	4.16717	0.000157654	0.00459247
CN230488	RIKEN cDNA B230118H07 [Mus musculus] >gi|12846529|dbj|BAB27203,1| unnamed protein product [Mus musculus] >gi|12861731|dbj|BAB32268,1| unnamed protein product [Mus musculus] >gi|26342112|dbj|BAC34718,1| unnamed protein product [Mus musculus]	0.160376	4.3097	0.000112294	0.00531802	0.140797	3.88726	0.000396042	0.0156354	0.151262	5.78948	9.74432e-07	0.000117291
CN219269	similar to hypothetical protein FLJ38663 [Homo sapiens] [Rattus norvegicus]	-0.141245	-2.30116	0.0268389	0.210006	-0.214293	-3.49125	0.00121479	0.0313871	-0.177769	-4.09773	0.000194913	0.00533744
CN234218		-0.168139	-3.40562	0.00157713	0.0316295	-0.133764	-2.6371	0.0120654	0.125544	-0.152385	-4.32251	0.000101318	0.00340279
CN225542	gnl|UG|Gga#S7012132 603131690F1 CSEQCHL14 Gallus gallus cDNA clone ChEST109c24 5', mRNA sequence /clone=ChEST109c24 /clone_end=5' /gb=BU113349 /gi=25317997 /ug=Gga.4596 /len=1039	-0.198132	-3.81787	0.000472359	0.0137459	-0.0195971	-0.377623	0.707767	0.886513	-0.108864	-2.78141	0.00817835	0.0789422
CN224221	Gallus gallus gene for SOX21, complete cds	0.172685	2.2306	0.0318858	0.233933	0.249274	3.03575	0.00438781	0.0688093	0.210408	3.78473	0.000525046	0.0112697
CN228973	similar to T-cell activation leucine repeat-rich protein [Homo sapiens] [Rattus norvegicus]	-0.251664	-4.3342	0.000100261	0.00498697	-0.124384	-2.14216	0.0385112	0.2376	-0.188024	-4.47653	6.05003e-05	0.00230284
CN237090	unnamed protein product [Mus musculus]	-0.161001	-2.44936	0.0190569	0.170365	-0.176381	-2.61178	0.0128458	0.129502	-0.169493	-3.64248	0.000775769	0.0147396
CN233527		0.26015	2.75223	0.00895155	0.106954	0.259389	2.74418	0.00913676	0.106684	0.259769	3.94694	0.000307709	0.00750798
CN232642	factor in the germline beta; FIG beta [Mus musculus] >gi|29501735|gb|AAO75014.1| factor in the germline beta [Mus musculus]	-0.120548	-2.93603	0.00562927	0.0770425	-0.114918	-2.8756	0.0065885	0.0881407	-0.116436	-4.01088	0.000261211	0.00664314
CN221589	Rattus norvegicus tyrosine 3-monooxgenase/tryptophan 5 monooxgenase activation protein, beta polypeptide (Ywhab), mRNA	-0.239073	-4.22442	0.000145264	0.00630836	-0.0668869	-1.15037	0.257215	0.575301	-0.156342	-3.68121	0.000693131	0.013634
CN236183	Bloom's syndrome protein homolog >gi|8567899|dbj|BAA96742.1| Gd BLM [Gallus gallus]	-0.481171	-5.15306	7.80584e-06	0.00091808	-0.315468	-3.37848	0.00167003	0.0380935	-0.398319	-6.00549	4.444e-07	6.90857e-05
CN223302		0.25647	3.49956	0.0011864	0.0254711	0.206877	2.82287	0.00746921	0.0952936	0.231674	4.50892	5.46688e-05	0.00212334
CN222143		0.395823	3.88344	0.000389327	0.0120435	0.304148	2.98401	0.00490074	0.0729719	0.349986	4.90915	1.54115e-05	0.000875544
CN230576	Homo sapiens calmegin (CLGN), mRNA	0.152123	3.17798	0.00295309	0.0494708	0.173532	3.72457	0.00063634	0.0208259	0.161839	4.80895	2.228e-05	0.00113709
CN221299		0.412629	5.03428	1.13588e-05	0.00112502	0.217199	2.64993	0.0115864	0.122607	0.314914	5.317	4.15692e-06	0.000339056
CN230454	Homo sapiens BAC clone RP11-559J5 from 2, complete sequence	0.191152	2.49972	0.0167662	0.156713	0.197943	2.58853	0.0134942	0.13249	0.194548	3.64066	0.000763136	0.0145967
BU305766		-0.169234	-2.18875	0.0348611	0.244179	-0.226526	-3.01	0.00463334	0.0710802	-0.199698	-3.74258	0.000579313	0.0121826
CN232969	zinc finger protein 162 [Homo sapiens] >gi|14250544|gb|AAH08724.1|AAH08724 zinc finger protein 162 [Homo sapiens] >gi|18044223|gb|AAH20217.1|AAH20217 zinc finger protein 162 [Homo sapiens]	-0.249007	-5.54171	2.27217e-06	0.000394693	-0.161522	-3.59471	0.000903796	0.0259004	-0.205265	-6.28008	1.81741e-07	3.77327e-05
CN219596		0.250285	4.33187	0.000100977	0.00500057	0.222063	3.84342	0.000438141	0.0166009	0.236174	5.79899	8.70403e-07	0.000110435
CN219432	gnl|UG|Gga#S6898728 603523337F1 CSEQCHN68 Gallus gallus cDNA clone ChEST466i9 5', mRNA sequence /clone=ChEST466i9 /clone_end=5' /gb=BU347311 /gi=25855312 /ug=Gga.7882 /len=935	-0.251578	-3.93446	0.000334699	0.0108595	-0.196487	-3.07288	0.00386591	0.0639468	-0.224032	-4.96834	1.27557e-05	0.000746963
CN225803		0.129411	3.00723	0.00502822	0.0705793	0.0942144	2.18934	0.0357904	0.230287	0.11412	3.73097	0.000684804	0.013529
CN221267	Homo sapiens chromosome 18, clone RP11-797E24, complete sequence	0.127368	3.18453	0.00294819	0.0494622	0.0933153	2.45933	0.0187417	0.161873	0.109445	3.89162	0.000383545	0.00899322
CN233569	immunoglobulin-like receptor CHIR-A [Gallus gallus]trolig lokalisation e64	-1.12646	-4.48317	6.62575e-05	0.00375936	-0.722992	-2.95625	0.00533866	0.0767883	-0.919873	-5.27247	5.11626e-06	0.000394747
CN220100		-0.126163	-2.43865	0.0194201	0.171844	-0.199003	-3.8466	0.00043405	0.0165537	-0.162583	-4.38666	8.00672e-05	0.0028394
CN219406	Mus musculus RIKEN cDNA A730041O15 gene (A730041O15Rik), mRNA	0.537106	3.95612	0.000313826	0.0103306	0.362886	2.67288	0.0109396	0.118882	0.449996	4.72194	2.79466e-05	0.00134085
	cytochrome c oxidase subunit I [Gallus gallus] >gi|28629855|gb|AAO44999,1| cytochrome c oxidase subunit I [Gallus gallus]	-0.168156	-3.60341	0.000881468	0.0208044	-0.178976	-3.83527	0.000448781	0.0167954	-0.173566	-5.21993	5.68607e-06	0.000418898
CN216869	extensin precursor - curled-leaved tobacco >gi|170233|gb|AAA34073.1| extensin precursor	-0.140235	-2.95561	0.00528282	0.0733682	-0.15274	-3.21916	0.0025983	0.0508448	-0.146487	-4.3228	9.76149e-05	0.00332488
CN221321	nuclear receptor subfamily 2, group F, member 1 [Bos taurus] >gi|10719970|sp|Q9TTR8|COT1_BOVIN COUP transcription factor 1 (COUP-TF1) (COUP-TF I) >gi|5870336|emb|CAB55623.1| transcription factor, COUP-TFI [Bos taurus]	0.142206	3.2395	0.00245698	0.0435506	0.0948114	2.15984	0.0370225	0.233168	0.118509	3.73218	0.000583438	0.0121988
CN219389	adenomatous polyposis coli homolog APC2 [Homo sapiens] >gi|6434762|emb|CAB61207,1| APC2 protein [Homo sapiens]	0.0977454	3.26388	0.00229729	0.0414901	0.132023	4.40848	7.98523e-05	0.0053036	0.114884	5.09689	8.44809e-06	0.00055125
CN223958	sema domain, immunoglobulin domain (Ig), transmembrane domain (TM) and short cytoplasmic domain, (semaphorin) 4B [Mus musculus]	0.246207	2.76696	0.00862154	0.104002	0.236625	2.65927	0.0113192	0.12134	0.241416	3.88207	0.000373816	0.0088377
CN221804		0.523611	3.48144	0.0012491	0.0264113	0.347392	2.30978	0.0263082	0.192263	0.435501	4.13163	0.000175761	0.00494302
CN223106	ATP citrate lyase [Rattus norvegicus] >gi|113116|sp|P16638|ACLY_RAT ATP-citrate synthase (ATP-citrate (pro-S-)-lyase) (Citrate cleavage enzyme) >gi|111396|pir||A35007 ATP citrate (pro-S)-lyase (EC 4.1.3.8) - rat >gi|203490|gb|AAA74463.1| ATP citrate-lyase	0.259611	5.26341	5.50345e-06	0.000698196	0.175816	3.56452	0.000985587	0.0270761	0.217713	6.07251	3.5726e-07	6.18115e-05
BU199756		-0.205543	-4.24547	0.000131403	0.00589197	-0.130177	-2.6888	0.0105108	0.116122	-0.16786	-4.77333	2.37457e-05	0.00118407
CN221820	ENSANGP00000019038 [Anopheles gambiae str. PEST]mirna troligen ej, men vdrip??	0.509467	4.4485	7.061e-05	0.00392738	0.43232	3.77488	0.000535844	0.0186735	0.470893	5.88519	6.57475e-07	9.37164e-05
CN224161		0.235618	4.00978	0.000267425	0.00923393	0.155848	2.65225	0.0115197	0.12213	0.195733	4.64885	3.52102e-05	0.00156445
CN219570	similar to inosine 5-phosphate dehydrogenase 2 [Mus musculus] [Rattus norvegicus]	-0.093703	-2.42504	0.0200614	0.175054	-0.123544	-3.19732	0.00275855	0.0527912	-0.108624	-3.84112	0.000422434	0.00953016
CN224155		0.244883	4.05806	0.000231432	0.00842936	0.192225	3.18545	0.00284959	0.0538939	0.218554	5.09282	8.55918e-06	0.000555326
CN223228	gnl|UG|Gga#S6917447 603813258F1 CSEQCHN74 Gallus gallus cDNA clone ChEST803c15 5', mRNA sequence /clone=ChEST803c15 /clone_end=5' /gb=BU371772 /gi=25879773 /ug=Gga.6026 /len=1141	0.260722	3.25716	0.00234031	0.0421442	0.189578	2.36837	0.0229422	0.179193	0.22515	3.99153	0.000269007	0.00676605
CN219395		0.0861438	1.91118	0.063386	0.343587	0.185456	4.11451	0.000195314	0.0100241	0.1358	4.06702	0.00021401	0.00572314
CN218246	similar to Putative protein of bilaterial origin [Caenorhabditis elegans] [Mus musculus]	0.277013	6.03085	4.77303e-07	0.00012829	0.1986	4.32374	0.000103518	0.0065297	0.237806	7.05983	1.45054e-08	5.52125e-06
CN230390	RIKEN cDNA 2810407E23 [Mus musculus]	0.232562	3.5013	0.00118055	0.0254711	0.15108	2.27456	0.0285385	0.200449	0.191821	4.05082	0.000224798	0.00595585
CN221287		0.641803	4.80551	2.33067e-05	0.00189321	0.440759	3.30018	0.00207762	0.0438475	0.541281	5.7419	1.04802e-06	0.000123374
CN237961		-0.321697	-3.84081	0.000441521	0.0130502	-0.159038	-1.89879	0.0650431	0.303325	-0.240367	-3.99839	0.000263487	0.00665654
CN223559	gnl|UG|Gga#S7015261 603002526F1 CSEQCHL15 Gallus gallus cDNA clone ChEST11c7 5', mRNA sequence /clone=ChEST11c7 /clone_end=5' /gb=BU115847 /gi=25322277 /ug=Gga.8160 /len=927	0.146806	2.4194	0.0203326	0.176476	0.243336	4.01024	0.000267058	0.012723	0.195071	4.46247	6.3217e-05	0.00237724
CN220983	gp37; gp85 [Rous sarcoma virus]	-0.664747	-6.99192	2.25307e-08	1.27197e-05	-0.297324	-3.12731	0.00333793	0.0586935	-0.481036	-6.6354	5.7255e-08	1.59601e-05
CN226343	mastermind homolog [Homo sapiens] >gi|1663698|dbj|BAA12114,1| expressed ubiquitously~product similar to D,melanogaster mam protein, [Homo sapiens]	-0.188127	-3.29849	0.00208743	0.0387807	-0.231599	-4.06069	0.000229615	0.0113213	-0.209863	-5.14906	7.1437e-06	0.000494388
CN219705	glutaredoxin 2; CGI-133 protein [Homo sapiens] >gi|15077235|gb|AAK83089.1|AF290514_1 glutaredoxin 2 [Homo sapiens]	0.518725	4.69281	3.31341e-05	0.00236783	0.232146	2.10019	0.0422611	0.248009	0.375436	4.67279	3.26467e-05	0.00151088
CN234058	cyclin H [Mus musculus] >gi|17374593|sp|Q61458|CYCH_MOUSE Cyclin H >gi|9624488|gb|AAF90198.1|AF287135_1 cyclin H [Mus musculus] >gi|24433533|gb|AAH38861.1| cyclin H [Mus musculus] >gi|26346927|dbj|BAC37112.1| unnamed protein product [Mus musculus]	-0.454912	-4.47486	6.5103e-05	0.00373136	-0.165	-1.62307	0.112669	0.395569	-0.309956	-4.15509	0.000163596	0.00468195
CN218054		-0.691159	-5.51675	2.46017e-06	0.000408652	-0.325635	-2.59918	0.0131437	0.130869	-0.508397	-5.53363	2.06146e-06	0.000209993
CN218843	Cathepsin B precursor (Cathepsin B1) >gi|603203|gb|AAA87075,1| cathepsin B	-0.292052	-3.39372	0.00160012	0.0319204	-0.171929	-1.99786	0.0527727	0.272555	-0.231991	-3.79758	0.000480821	0.010579
CN218807	G,gallus mRNA for nuclear factor I-A5	0.474013	3.66866	0.000730112	0.0184423	0.388874	3.00972	0.00457723	0.0706032	0.431443	4.78167	2.31251e-05	0.00115818
CN220235	gnl|UG|Gga#S7047418 603155175F1 CSEQRBL05 Gallus gallus cDNA clone ChEST168e19 5', mRNA sequence /clone=ChEST168e19 /clone_end=5' /gb=BU412538 /gi=25905209 /ug=Gga,6204 /len=967	-0.281535	-4.64193	3.8818e-05	0.0026089	-0.0769692	-1.26906	0.211976	0.526373	-0.179252	-3.89671	0.000357792	0.00854733
CN221191		0.592965	5.06254	1.03904e-05	0.00105692	0.386744	3.30189	0.00206781	0.0438475	0.489855	5.88155	6.65315e-07	9.37164e-05
CN219383		-0.229464	-4.89957	1.73555e-05	0.00158033	-0.190715	-4.07219	0.000221829	0.0109854	-0.210089	-6.16408	2.65137e-07	4.80571e-05
CN223594	similar to CTD (carboxy-terminal domain, RNA polymerase II, polypeptide A) phosphatase, subunit 1, isoform FCP1a; CTD of POLR2A, phosphatase of, subunit 1; transcription factor IIF-associating CTD phosphatase 1; TFIIF-associating CTD phosphatase 1;... [Rattus norvegicus]	0.547904	4.85123	2.01971e-05	0.00179563	0.3816	3.37875	0.00166874	0.0380935	0.464752	5.81352	8.30195e-07	0.000106517
CN224059		0.167603	2.97918	0.00496379	0.0699252	0.18664	3.31758	0.00197958	0.0426803	0.177122	4.39274	7.85666e-05	0.00282123
CN230393	RIKEN cDNA 1110001J03 [Mus musculus] >gi|12842386|dbj|BAB25581.1| unnamed protein product [Mus musculus] >gi|12843824|dbj|BAB26127.1| unnamed protein product [Mus musculus] >gi|26380088|dbj|BAC25025.1| unnamed protein product [Mus musculus]	0.16764	3.3998	0.00157303	0.0316034	0.144506	2.93063	0.00564197	0.079729	0.156073	4.37028	8.42478e-05	0.00297841
CN225747		0.508621	5.17107	7.37349e-06	0.000876359	0.36911	3.75267	0.000571799	0.0195738	0.438866	6.29125	1.75252e-07	3.70592e-05
CN222240	vacuolar protein sorting 16 isoform 1; vacuolar protein sorting protein 16 [Homo sapiens] >gi|23396927|sp|Q9H269|VP16_HUMAN Vacuolar protein sorting 16 (hVPS16) >gi|12140290|emb|CAC21465,1| bA12M19,2,1 (vacuolar protein sorting protein 16 (VPS16)) [Homo sapiens]	0.165694	3.81544	0.000475742	0.0137835	0.170253	3.92043	0.000348937	0.0146463	0.167974	5.27735	4.72479e-06	0.00037729
CN222892	fibroblast growth factor isoform 1 [Rattus norvegicus]	0.264219	4.19633	0.000152539	0.0064749	0.275036	4.36812	9.03736e-05	0.00576502	0.269627	6.00321	4.47705e-07	6.90857e-05
BU421177		-0.192398	-3.59474	0.000903736	0.0209961	-0.108643	-2.02987	0.0492632	0.265885	-0.15052	-3.84473	0.00041791	0.00944972
CN234774	gnl|UG|Gga#S6900565 603474563F1 CSEQCHN70 Gallus gallus cDNA clone ChEST356m15 5', mRNA sequence /clone=ChEST356m15 /clone_end=5' /gb=BU355311 /gi=25863312 /ug=Gga.8388 /len=804	0.0200695	0.375508	0.709327	0.960199	-0.272278	-5.09443	9.39513e-06	0.00117867	-0.126104	-2.80923	0.00761084	0.0752679
CN223323		0.253728	4.73407	2.91354e-05	0.00217859	0.207005	3.86231	0.000414406	0.0160387	0.230367	5.92664	5.74479e-07	8.61543e-05
CN222586	similar to hypothetical protein MGC17299 [Homo sapiens] [Rattus norvegicus]	0.129482	3.38483	0.00164055	0.0324974	0.139793	3.65436	0.000760976	0.0230973	0.134638	4.69221	3.07041e-05	0.00144284
CN231313	Homo sapiens Ras-GTPase activating protein SH3 domain-binding protein 2 (G3BP2), mRNA	-0.127636	-3.96285	0.000307605	0.0102152	-0.050981	-1.58286	0.121568	0.40901	-0.0893086	-3.48447	0.00119925	0.0198756
CN221049	EGF-containing fibulin-like extracellular matrix protein 1 isoform b; fibrillin-like [Homo sapiens]	-0.206425	-3.97438	0.00029722	0.00992873	0.0454755	0.875558	0.386656	0.686759	-0.0804747	-1.89211	0.0656424	0.307579
CN223310	Tyrosine-protein kinase CSK (C-SRC kinase) >gi|283864|pir||A41973 protein-tyrosine kinase (EC 2.7.1.112) CSK - chicken (fragment) >gi|212702|gb|AAA51436.1| src kinase	0.283439	4.00743	0.000269311	0.00927069	0.150922	2.13383	0.039231	0.239553	0.217181	4.23394	0.000128432	0.00396843
CN227581		0.0143751	0.359436	0.721268	0.962734	0.162894	4.18464	0.000163721	0.00904032	0.0924543	2.91299	0.00586488	0.063002
CN222890	Homo sapiens similar to hypothetical protein LOC283174 (LOC347841), mRNA	0.528863	4.83824	2.1036e-05	0.00182706	0.375164	3.43215	0.00143607	0.0348704	0.452014	5.83365	7.77564e-07	0.000103244
CN217450		0.310143	2.73327	0.00939356	0.109909	0.337464	2.97404	0.00503176	0.0736881	0.323804	4.07729	0.000207428	0.00561284
BU456381		-0.215923	-4.2111	0.000145857	0.00630986	-0.0832439	-1.62349	0.112578	0.395372	-0.149583	-3.86029	0.000398961	0.00929743
CN221802		0.52679	4.5085	5.86858e-05	0.00359227	0.384248	3.28857	0.00214563	0.0446393	0.455519	5.52214	2.13973e-06	0.000212973
CN220884	chromogranin A	0.0381513	0.813962	0.420632	0.822138	0.229401	4.8943	1.76448e-05	0.00187951	0.133776	3.5563	0.000975142	0.0173175
CN222218	Acrocephalus sechellensis microsatellite DNA, clone M37E11 (Ase 55)	0.17723	3.4897	0.00122014	0.0260427	0.233527	4.5982	4.44618e-05	0.00363781	0.205378	5.50349	2.27311e-06	0.000222759
CN221380	cDNA sequence BC003251 [Mus musculus] >gi|13096901|gb|AAH03251.1| cDNA sequence BC003251 [Mus musculus]	0.437735	4.62946	4.03516e-05	0.00264889	0.285728	3.02184	0.00443185	0.0692116	0.361731	5.35381	3.69073e-06	0.000309885
CN227721	ORF2 [Platemys spixii]	0.290259	4.39049	8.4386e-05	0.00445341	0.2948	4.45918	6.83249e-05	0.00472869	0.292529	6.18682	2.46214e-07	4.60904e-05
CN218073	similar to Hypothetical protein Y37E11AR.3a [Caenorhabditis elegans] [Mus musculus] >gi|30520157|ref|NP_848843.1| hypothetical protein A530089G06 [Mus musculus] >gi|26339800|dbj|BAC33563.1| unnamed protein product [Mus musculus] >gi|26348849|dbj|BAC38064.1| unnamed protein product [Mus musculus]	-0.315206	-4.3946	8.33273e-05	0.00443797	-0.347337	-4.84258	2.07521e-05	0.00211092	-0.331271	-6.48017	9.47923e-08	2.50093e-05
CN236322	similar to monocyte to macrophage differentiation-associated [Mus musculus] [Rattus norvegicus]	-0.428268	-4.9326	1.65554e-05	0.00151973	-0.578854	-6.84967	4.02698e-08	1.51562e-05	-0.507217	-8.28026	3.6502e-10	2.6051e-07
CN222759	RIKEN cDNA 2610318K02 [Mus musculus] >gi|12848544|dbj|BAB27992.1| unnamed protein product [Mus musculus] >gi|26347013|dbj|BAC37155.1| unnamed protein product [Mus musculus] >gi|30354319|gb|AAH51926.1| 2610318K02Rik protein [Mus musculus]	0.522639	3.05586	0.00404657	0.0610011	0.378943	2.21567	0.0326479	0.219013	0.450791	3.77062	0.000520823	0.0112425
CN224194		0.360838	4.18853	0.000156186	0.00654656	0.269761	3.13133	0.00330172	0.0585923	0.3153	5.14569	7.2217e-06	0.000496774
CN234388	gnl|UG|Gga#S6928172 603860229F1 CSEQCHN75 Gallus gallus cDNA clone ChEST870j8 5', mRNA sequence /clone=ChEST870j8 /clone_end=5' /gb=BU384964 /gi=25892965 /ug=Gga,4353 /len=934	-0.141051	-3.48918	0.00124717	0.0264113	-0.146711	-3.72864	0.000628884	0.0207018	-0.145865	-4.86957	1.84036e-05	0.000977444
CN230440	fibroblast TRF1 [Gallus gallus]	0.188265	2.94756	0.00539626	0.0745075	0.15266	2.3901	0.0217957	0.175032	0.170462	3.71017	0.000622507	0.0126989
CN220467		-0.221701	-3.87651	0.000397385	0.0122592	-0.195035	-3.41025	0.00152745	0.0362321	-0.208368	-5.0226	1.07218e-05	0.000658238
CN231261	gnl|UG|Gga#S6916787 603596887F1 CSEQCHN73 Gallus gallus cDNA clone ChEST565m22 5', mRNA sequence /clone=ChEST565m22 /clone_end=5' /gb=BU370478 /gi=25878479 /ug=Gga.6402 /len=913	0.626865	5.33094	4.44194e-06	0.000619184	0.394635	3.35602	0.00177839	0.0398408	0.51075	6.05705	3.75703e-07	6.40321e-05
CN221592	cytoplasmic polyadenylation element-binding protein [Homo sapiens] >gi|12659214|gb|AAK01239.1|AF329402_1 cytoplasmic polyadenylation element-binding protein long form [Homo sapiens]	-0.107932	-2.10795	0.04355	0.277496	-0.212802	-4.61925	6.89601e-05	0.00472869	-0.156492	-4.08859	0.000279105	0.00698926
CN217126		-0.30893	-3.81387	0.000490923	0.0139975	-0.166375	-2.11025	0.0415087	0.245917	-0.237638	-4.1243	0.000185518	0.00514182
CN223571		-0.464895	-6.06174	4.32507e-07	0.000119465	-0.657164	-8.56872	1.74333e-10	2.81198e-07	-0.56103	-9.90976	2.19372e-12	5.01002e-09
CN227456		-0.659355	-5.60469	1.8591e-06	0.000355782	-0.530014	-4.50526	5.92761e-05	0.0044032	-0.594684	-7.16128	1.04632e-08	4.26711e-06
CN225877	Chain A, Crystal Structure Of The Homodimeric Bifunctional Transformylase And Cyclohydrolase Enzyme Avian Atic In Complex With Aicar And Xmp At 1,93 Angstroms, >gi|28373619|pdb|1M9N|B Chain B, Crystal Structure Of The Homodimeric Bifunctional Transformylase And Cyclohydrolase Enzyme Avian Atic In Complex With Aicar And Xmp At 1,93 Angstroms	-0.251578	-4.05333	0.00023474	0.00852234	-0.187323	-3.01808	0.00447655	0.0695251	-0.21945	-4.86756	1.75972e-05	0.000942304
CN224808	Similar to fucosidase, alpha-L- 1, tissue [Xenopus laevis]	-0.113155	-2.79011	0.00812574	0.0999439	-0.126739	-3.12506	0.00335829	0.0587884	-0.119947	-3.89119	0.000363752	0.00865351
CN222839	Similar to HSPC171 protein [Homo sapiens]	0.386077	4.22109	0.000141506	0.00624117	0.301629	3.29779	0.00209144	0.0440568	0.343853	5.29409	4.47621e-06	0.000359957
	NADH dehydrogenase subunit 1 [Gallus gallus] >gi|128634|sp|P18936|NU1M_CHICK NADH-UBIQUINONE OXIDOREDUCTASE CHAIN 1 >gi|86494|pir||S10187 NADH2 dehydrogenase (ubiquinone) (EC 1,6,5,3) chain 1 - chicken mitochondrion >gi|12961|emb|CAA36625,1| NADH dehydrogenase subunit I (AA 1-324) [Gallus gallus] >gi|28629840|gb|AAO44985,1| NADH dehydrogenase subunit 1 [Gallus gallus] >gi|28629853|gb|AAO44997,1| …	0.312169	3.31222	0.00204457	0.0385634	0.3244	3.53632	0.0010914	0.0290638	0.320389	4.89898	1.67711e-05	0.000920716
CN222089	gnl|UG|Gga#S6826711 603608921F1 CSEQCHN56 Gallus gallus cDNA clone ChEST595j6 5', mRNA sequence /clone=ChEST595j6 /clone_end=5' /gb=BU298776 /gi=25748412 /ug=Gga,2786 /len=903	0.315626	3.49951	0.00118659	0.0254711	0.163528	1.81313	0.0775501	0.3305	0.239577	3.69105	0.000658483	0.0131654
CN230460	similar to KIAA1464 protein [Homo sapiens]	0.209275	3.43537	0.00142305	0.0292429	0.228358	3.74863	0.000578597	0.0196775	0.218816	4.94315	1.38256e-05	0.00078948
CN222709	proteasome (prosome, macropain) 26S subunit, non-ATPase, 2 [Homo sapiens]	0.214917	3.72319	0.000623148	0.0165552	0.185925	3.22094	0.00258558	0.0508448	0.200421	4.74925	2.56304e-05	0.00125611
CN219525	CGI-142 hypothetical protein [Homo sapiens]	0.226903	3.21665	0.00261623	0.045446	0.218125	3.09221	0.00366993	0.0626886	0.222514	4.38919	7.94403e-05	0.00283478
CN224536		0.58663	3.63185	0.000812104	0.0197193	0.429522	2.65919	0.0113214	0.12134	0.508076	4.48219	5.94396e-05	0.00227004
CN235966	RIKEN cDNA 4930540L03 [Mus musculus] >gi|12839148|dbj|BAB24447,1| unnamed protein product [Mus musculus]	-0.146095	-2.1678	0.0365356	0.250718	-0.198466	-3.02559	0.00444566	0.0693315	-0.175179	-3.64444	0.000771363	0.0146803
CN223294	unnamed protein product [Mus musculus]	0.231938	2.60745	0.0128775	0.133553	0.230467	2.59091	0.0134152	0.132173	0.231202	3.6617	0.000717623	0.013889
CN223292	unnamed protein product [Homo sapiens]	0.463707	5.75564	1.1488e-06	0.000244927	0.270501	3.35752	0.00177096	0.0398326	0.367104	6.16617	2.63336e-07	4.80571e-05
CN229914	similar to mitochondrial ribosomal protein L15 [Mus musculus] [Rattus norvegicus]	-0.144395	-2.83719	0.0072755	0.092332	-0.187023	-3.7755	0.000548962	0.0189551	-0.1638	-4.30723	0.000106184	0.00349428
CN228389		-0.211449	-4.08836	0.000211305	0.00790015	-0.0941922	-1.8212	0.0762896	0.328049	-0.152821	-3.85361	0.000406987	0.00938865
CN231859	rab5C-like protein [Gallus gallus]	-0.0644798	-1.34339	0.186945	0.58813	-0.201589	-4.19997	0.000150865	0.00851708	-0.133034	-3.5208	0.00108036	0.0184129
CN224021	cathepsin B (EC 3,4,22,1) precursor - chicken	-0.356249	-3.27374	0.00223551	0.0408869	-0.270958	-2.48996	0.0171671	0.152866	-0.313604	-4.0722	0.000210661	0.00567345
CN218227	LIM domain binding protein CLIM-1 [Gallus gallus]	0.0715363	1.53634	0.132779	0.502036	0.347936	7.27312	1.08294e-08	5.55793e-06	0.203432	4.80466	2.25831e-05	0.00114001
CN221104	chromosome 1 open reading frame 8 [Homo sapiens]	-0.227702	-3.84516	0.000435908	0.0129864	-0.127248	-2.14882	0.0379446	0.236411	-0.177475	-4.00904	0.000255139	0.00654703
CN223304	Mus musculus DnaJ (Hsp40) homolog, subfamily C, member 5, mRNA (cDNA clone MGC:19236 IMAGE:3599393), complete cds	0.370037	4.33725	9.93296e-05	0.00496252	0.296567	3.4761	0.00126817	0.0320333	0.333302	5.44755	2.72493e-06	0.000246114
	ATP synthase beta chain, mitochondrial precursor >gi|106207|pir||A33370 H+-transporting two-sector ATPase (EC 3,6,3,14) beta chain precursor, mitochondrial - human >gi|179281|gb|AAA51809,1| ATP synthase beta subunit precursor [Homo sapiens] >gi|16741373|gb|AAH16512,1|AAH16512 Similar to ATP synthase, H+ transporting, mitochondrial F1 complex, beta polypeptide [Homo sapiens]	0.182336	2.59838	0.0131699	0.134938	0.253342	3.61024	0.000864299	0.0250869	0.217839	4.261	0.000118157	0.00375831
CN230520		0.140448	2.81548	0.00761281	0.0955069	0.160279	3.21301	0.00264252	0.051354	0.150363	3.99377	0.000267196	0.00673534
CN221146		-0.23748	-5.51205	2.4973e-06	0.000408652	-0.147746	-3.42928	0.00144774	0.0350781	-0.192613	-5.64995	1.41309e-06	0.000156661
CN233355		0.190131	1.9686	0.0567753	0.323926	0.438745	4.66074	4.25698e-05	0.00353258	0.319905	4.54513	5.56494e-05	0.0021541
CN233613	calsyntenin 3 [Homo sapiens] >gi|3882173|dbj|BAA34446.1| KIAA0726 protein [Homo sapiens]	-0.0991103	-2.48664	0.0173053	0.160818	-0.145295	-3.64538	0.000780992	0.0233904	-0.122202	-3.85792	0.000401798	0.00931096
CN223306		0.280557	3.31178	0.0020118	0.0381769	0.181236	2.13935	0.0387527	0.238191	0.230896	3.77468	0.000514591	0.011135
CN220077	Sodium/potassium-transporting ATPase alpha-2 chain (Sodium pump 2) (Na+/K+ ATPase 2) >gi|2118227|pir||A37227 Na+/K+-exchanging ATPase (EC 3,6,3,9) alpha-2 chain - chicken >gi|212406|gb|AAA48981,1| Na,K-ATPase alpha-2-subunit	-0.377313	-5.29715	4.94486e-06	0.0006571	-0.126888	-1.7814	0.0826723	0.339808	-0.252101	-4.54043	4.95263e-05	0.00200765
CN236847	dynein, cytoplasmic, light chain 2B; dynein, cytoplasmic, light polypeptide 2B [Mus musculus] >gi|30172946|sp|Q9DAJ5|DL2B_MOUSE Dynein light chain 2B, cytoplasmic >gi|12838546|dbj|BAB24240,1| unnamed protein product [Mus musculus]	0.168511	2.71434	0.00994725	0.113334	0.176012	2.91284	0.00598073	0.0830609	0.169532	3.70776	0.000641462	0.0129641
CN218286		0.376746	4.81093	2.70185e-05	0.00208949	0.324233	4.01053	0.000294187	0.0132723	0.354056	6.18861	3.31061e-07	5.90685e-05
CN222203		0.168311	2.67728	0.0108195	0.120149	0.217032	3.45226	0.00135675	0.0334148	0.192672	4.13085	0.000176181	0.00494302
CN223112		0.180463	3.08222	0.00377005	0.0581525	0.180939	3.09035	0.00368837	0.0627812	0.180701	4.13329	0.00017487	0.00493157
CN235254	ribosomal protein L19 [Macaca fascicularis]	-0.409125	-4.03625	0.00024707	0.00880023	-0.320695	-3.16384	0.00302261	0.0553297	-0.36491	-5.03729	1.02289e-05	0.00063827
CN223026		0.178914	2.21203	0.0329186	0.23823	0.265971	3.28838	0.00214677	0.0446393	0.222442	3.78116	0.000504819	0.011022
CN218058		-0.326467	-5.51304	2.48941e-06	0.000408652	-0.0317082	-0.535456	0.595389	0.834854	-0.179087	-3.58223	0.000904589	0.0164221
CN233723	MPRA protein [Homo sapiens]	-0.173453	-4.0755	0.000219629	0.00816036	-0.143334	-3.36783	0.0017206	0.0389365	-0.158393	-4.65464	3.45729e-05	0.00154586
CN224223	Chicken mRNA for TGFb stimulated clone 22 (TSC-22), complete cds	0.189573	3.10995	0.00349836	0.0550907	0.1862	3.05462	0.00406012	0.0656774	0.187886	4.13379	0.000174608	0.00493157
BU223405		-0.274964	-3.04787	0.00413412	0.0619558	-0.373855	-4.14405	0.000178669	0.00943348	-0.324409	-4.97425	1.25172e-05	0.000736771
CN230472	gnl|UG|Gga#S6760804 603946654F1 CSEQCHN23 Gallus gallus cDNA clone ChEST900k14 5', mRNA sequence /clone=ChEST900k14 /clone_end=5' /gb=BU226473 /gi=25463442 /ug=Gga.2376 /len=898	0.125734	3.03038	0.00433199	0.0634403	0.161776	3.89905	0.000371761	0.0152638	0.143755	4.27738	0.000112336	0.00362362
CN226930	KIAA0916 protein [Homo sapiens]	0.190472	2.32742	0.0252506	0.203069	0.303004	3.70247	0.000661889	0.0211711	0.246738	4.11763	0.000183437	0.00510895
CN223293	RIKEN cDNA 1500002O20 [Mus musculus] >gi|12836835|dbj|BAB23829.1| unnamed protein product [Mus musculus] >gi|21707691|gb|AAH34211.1| RIKEN cDNA 1500002O20 [Mus musculus]	0.357778	5.53582	2.31524e-06	0.000396082	0.314576	4.86736	1.9201e-05	0.0019709	0.336177	6.98556	1.84313e-08	6.19022e-06
	ATP synthase F0 subunit 6 [Gallus gallus] >gi|114436|sp|P14092|ATP6_CHICK ATP synthase A chain (Protein 6) >gi|86490|pir||S10192 H+-transporting two-sector ATPase (EC 3,6,3,14) protein 6 - chicken mitochondrion >gi|12959|emb|CAA33842,1| ATPase 6 (AA 1-227) [Gallus gallus] >gi|12966|emb|CAA36630,1| ATPase 6 (AA 1-227) [Gallus gallus] >gi|28629845|gb|AAO44990,1| ATP synthase F0 subunit 6 [Gallus ga…	0.181343	2.53615	0.0153451	0.149235	0.24673	3.45061	0.00136309	0.033458	0.214037	4.05917	0.000219175	0.00583393
CN234651	dolichol-phosphate (beta-D) mannosyltransferase 2 [Mus musculus] >gi|8134409|sp|Q9Z324|DPM2_MOUSE Dolichol phosphate-mannose biosynthesis regulatory protein >gi|3790361|dbj|BAA33973,1| DPM2 [Mus musculus] >gi|12832473|dbj|BAB22122,1| unnamed protein product [Mus musculus] >gi|12835355|dbj|BAB23234,1| unnamed protein product [Mus musculus] >gi|14198390|gb|AAH08256,1| dolichol-phosphate (beta-D) ma…	-0.137092	-1.54586	0.130252	0.496345	-0.445384	-5.02219	1.18003e-05	0.0014025	-0.291238	-4.2658	0.000116422	0.00372386
CN234216		1.10179	3.94965	0.000319925	0.0104401	1.00038	3.58614	0.000926321	0.0261419	1.05108	5.41403	3.03738e-06	0.000266798
CN223211	Mus musculus mRNA for mKIAA1511 protein	0.252302	4.72533	2.99405e-05	0.00221478	0.16399	3.07134	0.003882	0.0639878	0.208146	4.98722	1.20082e-05	0.000714176
CN236979	complement C4 - chicken >gi|3129975|emb|CAA18973.1| Complement C4 [synthetic construct]	0.248523	3.63442	0.000806116	0.0196161	0.183977	2.6905	0.0104659	0.11574	0.21625	4.24492	0.000124162	0.00389508
CN226021	Homo sapiens chromosome 17, clone RP11-398J5, complete sequence	0.400953	3.31877	0.00197304	0.0378821	0.380066	3.14589	0.00317381	0.0569721	0.39051	4.56117	4.6404e-05	0.00193389
CN222561		0.220695	3.58379	0.000932595	0.0212726	0.180483	2.9308	0.00563944	0.079729	0.200589	4.31665	9.94914e-05	0.0033513
CN220808		0.149704	2.94452	0.00543954	0.0748967	0.155849	3.0654	0.00394437	0.0645228	0.152776	3.85155	0.000409503	0.00938984
CN234856	dJ811H13.1.2 (Phospholipase C, beta 4 (1-Phosphatidylinositol-4,5-Bisphosphate Phosphodiesterase Beta 4) (isoform 2)) [Homo sapiens]	-0.127587	-1.79167	0.0809836	0.393792	-0.292118	-4.10213	0.000202734	0.0103111	-0.209853	-3.87544	0.00038131	0.00895922
CN230907	phosphoprotein Lasp-1 [Oryctolagus cuniculus]	0.275531	2.8082	0.00775679	0.0965896	0.291151	2.96739	0.00512105	0.0745126	0.283341	4.02571	0.000242583	0.00628205
CN223575	gnl|UG|Gga#S6863096 603543193F1 CSEQCHN61 Gallus gallus cDNA clone ChEST515j24 5', mRNA sequence /clone=ChEST515j24 /clone_end=5' /gb=BU310958 /gi=25818959 /ug=Gga.5761 /len=980	-0.330032	-4.7478	2.79132e-05	0.00212048	-0.158986	-2.28715	0.0277227	0.197737	-0.244509	-4.59231	4.20768e-05	0.00181311
CN218626	Homo sapiens CDC-like kinase 3 [synthetic construct]	0.643024	3.14845	0.00315186	0.0511316	0.443374	2.1709	0.0361169	0.230981	0.543199	3.78518	0.000498843	0.0109124
CN223646		0.267939	4.19136	0.000154854	0.00652855	0.231319	3.61851	0.000843969	0.0248358	0.249629	5.17653	6.53934e-06	0.000460943
CN219903	ribosomal protein S17 [Gallus gallus] >gi|29149613|gb|AAO46161,1| ribosomal protein S17 [Coturnix coturnix]	-0.40897	-3.52676	0.0011214	0.0243494	-0.241555	-2.14013	0.0388569	0.238572	-0.325939	-3.96525	0.000299507	0.00738676
CN223568	hypothetical protein [Sorghum bicolor]	0.525162	5.12806	8.44793e-06	0.000963491	0.396049	3.86731	0.000408334	0.0158983	0.460606	6.21597	2.23923e-07	4.33387e-05
CN230296	ADENYLATE KINASE ISOENZYME 1 (ATP-AMP TRANSPHOSPHORYLASE) (AK1) (MYOKINASE) >gi|86172|pir||A25327 adenylate kinase (EC 2.7.4.3) - chicken >gi|211126|gb|AAB59961.1| adenylate kinase (EC 2.7.4.3) >gi|222786|dbj|BAA00182.1| adenylate kinase [Gallus gallus] >gi|360799|prf||1405262A cytosolic adenylate kinase	0.164032	3.25492	0.00239391	0.042781	0.218806	4.46077	7.09469e-05	0.00479678	0.188778	4.687	3.26812e-05	0.00151088
CN220178	similar to KIAA0708 protein [Homo sapiens]	-0.0605343	-0.938307	0.353889	0.770043	0.256881	3.98176	0.000290753	0.0132723	0.0981734	1.79103	0.0807667	0.344612
CN234447	TCP11b protein [Homo sapiens]	-0.527427	-4.59281	4.52107e-05	0.00291699	-0.212199	-1.84782	0.0722587	0.320831	-0.369813	-4.32158	9.79861e-05	0.00332488
CN236144	hypothetical protein [Pseudomonas aeruginosa PA01] >gi|11349637|pir||A83310 hypothetical protein PA2679 [imported] - Pseudomonas aeruginosa (strain PAO1) >gi|9948751|gb|AAG06067,1|AE004696_1 hypothetical protein [Pseudomonas aeruginosa PAO1]	0.860333	7.60269	3.3319e-09	4.18005e-06	0.536904	4.74458	2.81949e-05	0.00254679	0.698619	8.24858	3.3277e-10	2.6051e-07
CN219158		0.180943	1.86638	0.0738482	0.374919	0.356094	3.92661	0.000604275	0.0201265	0.281932	4.0673	0.000381128	0.00895922
CN234156		-0.245543	-4.74486	2.81704e-05	0.00212048	-0.0630666	-1.2187	0.230313	0.546036	-0.154305	-3.55534	0.000977848	0.0173386
BU383276		-0.414293	-4.00604	0.000270435	0.00928111	-0.49213	-4.75868	2.69808e-05	0.00248377	-0.453212	-6.07616	3.53032e-07	6.18115e-05
CN222750	Unknown (protein for IMAGE:5590182) [Homo sapiens]	0.160995	3.0176	0.00448221	0.0648138	0.248805	4.66346	3.63046e-05	0.00315319	0.2049	4.81128	2.10489e-05	0.00109198
CN220386		-0.325459	-4.50857	5.86737e-05	0.00359227	-0.20844	-2.88751	0.00631626	0.0865496	-0.26695	-4.88517	1.66366e-05	0.000920716
CN223941	nucleoside diphosphate kinase [Gallus gallus]	-0.458496	-3.85664	0.000421391	0.0126878	0.0259415	0.218207	0.828411	0.940059	-0.216277	-2.32666	0.0250687	0.163716
CN218287		0.379543	4.19113	0.00015496	0.00652855	0.273479	3.01991	0.00445474	0.0693771	0.326511	4.90251	1.57414e-05	0.000885473
CN223175	PRP18 pre-mRNA processing factor 18 homolog [Homo sapiens] >gi|1805249|gb|AAB41490.1| hPrp18 >gi|12653993|gb|AAH00794.1|AAH00794 pre-mRNA processing factor 18 [Homo sapiens]	0.31221	3.73355	0.000604625	0.0161773	0.317406	3.79568	0.000504153	0.0181865	0.314808	5.11079	8.07911e-06	0.000540438
CN221641		0.155559	2.27332	0.0286201	0.217903	0.264859	3.87062	0.000404361	0.0158806	0.210209	3.9748	0.000282938	0.0070543
CN220831		0.522486	3.13175	0.00329794	0.052669	0.470229	2.81853	0.00755315	0.0956586	0.496357	4.21917	0.000134403	0.00407242
CN231170		0.151549	2.21975	0.0323473	0.235679	0.239776	3.51202	0.00114508	0.0300676	0.195662	3.71828	0.000607831	0.0125286
CN221658		0.193929	2.74021	0.0092294	0.108891	0.272312	3.84777	0.000432566	0.0165537	0.233121	4.3069	0.000102538	0.00342364
CN229668		-0.369209	-3.8579	0.000419833	0.0126878	-0.230467	-2.40817	0.0208826	0.172106	-0.299838	-4.23868	0.000126572	0.00394598
CN222207	mitochondrial ribosomal protein S22; gibt protein; chromosome 3 open reading frame 5 [Homo sapiens] >gi|13633893|sp|P82650|RT22_HUMAN Mitochondrial 28S ribosomal protein S22 (S22mt) (MRP-S22) (GK002) >gi|9295329|gb|AAF86945.1|AF226045_1 GK002 [Homo sapiens] >gi|12667360|gb|AAK01406.1|AF321613_1 GIBT protein [Homo sapiens] >gi|14424546|gb|AAH09296.1|AAH09296 GK002 protein; gibt protein; chromosome…	0.43013	3.45142	0.00135997	0.0282268	0.264391	2.12151	0.0403175	0.241947	0.347261	3.8561	0.000403977	0.00933808
CN228069	gnl|UG|Gga#S6915896 603598277F1 CSEQCHN73 Gallus gallus cDNA clone ChEST568j19 5', mRNA sequence /clone=ChEST568j19 /clone_end=5' /gb=BU368718 /gi=25876719 /ug=Gga.5032 /len=1006	-0.351282	-6.06147	4.32871e-07	0.000119465	-0.188591	-3.25419	0.00235957	0.0478185	-0.269936	-5.65583	1.38634e-06	0.000155202
CN219243		0.249773	2.88507	0.00635654	0.0839435	0.300238	3.46798	0.0012977	0.0325962	0.275005	4.2817	0.000110845	0.0036061
CN233945		0.35743	3.53057	0.00108608	0.0239044	0.335638	3.31532	0.00199208	0.0426803	0.346534	4.67483	3.24372e-05	0.00151088
CN219408	discoidin domain receptor family, member 2 precursor; neurotrophic tyrosine kinase, receptor-related 3; neurotrophic tyrosine kinase receptor related 3 [Homo sapiens] >gi|2497564|sp|Q16832|DDR2_HUMAN Discoidin domain receptor 2 precursor (Receptor protein-tyrosine kinase TKT) (Tyrosine-protein kinase TYRO 10) (Neurotrophic tyrosine kinase, receptor-related 3) >gi|631349|pir||S42621 protein-tyrosi…	0.349163	2.99034	0.00481911	0.0681861	0.35469	3.03767	0.00424844	0.0673723	0.351926	4.17181	0.000155429	0.00453925
CN223261		0.27796	3.19724	0.00275919	0.0471316	0.226349	2.60359	0.0130013	0.1306	0.252154	3.87081	0.000386615	0.00904664
CN225183	NADH-ubiquinone oxidoreductase subunit B14.5a (Complex I-B14.5a) (CI-B14.5a) >gi|7513181|pir||JE0380 NADH2 dehydrogenase (ubiquinone) (EC 1.6.5.3) chain NDUFA7 - human >gi|4164452|gb|AAD05427.1| NADH-ubiquinone oxidoreductase B14.5A subunit [Homo sapiens] >gi|13111869|gb|AAH03102.1|AAH03102 NADH dehydrogenase (ubiquinone) 1 alpha subcomplex, 7 (14.5kD, B14.5a) [Homo sapiens]	0.399138	2.8467	0.00709954	0.0909886	0.366419	2.68496	0.0107089	0.117456	0.386194	3.91993	0.000342912	0.00822629
CN235771	similar to Hypothetical protein Y37E11AR,3a [Caenorhabditis elegans] [Mus musculus] >gi|30520157|ref|NP_848843,1| hypothetical protein A530089G06 [Mus musculus] >gi|26339800|dbj|BAC33563,1| unnamed protein product [Mus musculus] >gi|26348849|dbj|BAC38064,1| unnamed protein product [Mus musculus]	-0.252916	-3.7819	0.000524936	0.0146347	-0.304926	-4.55962	5.01071e-05	0.00398422	-0.278921	-5.26938	4.84788e-06	0.000380141
CN236665		-0.274818	-3.73458	0.000602804	0.0161773	-0.256952	-3.49179	0.00121289	0.0313871	-0.265885	-4.64498	3.56434e-05	0.00157756
CN232876		0.234407	2.1657	0.0367074	0.251215	0.37136	3.52504	0.00112688	0.0297767	0.300147	3.76807	0.000537547	0.0114949
CN234046	sema domain, immunoglobulin domain (Ig), short basic domain, secreted, (semaphorin) 3B [Mus musculus]	0.231686	3.02929	0.00440231	0.0638088	0.208616	2.80239	0.00795515	0.098705	0.215258	3.64025	0.000780797	0.0147632
CN225066	Dnm protein [Mus musculus]	0.266442	3.85997	0.000417278	0.0126878	-0.0688503	-0.997441	0.324728	0.638319	0.0987959	1.62514	0.111893	0.411368
CN222634	similar to Protein KIAA1472 [Rattus norvegicus]	0.238635	2.76476	0.00867001	0.104364	0.241754	2.8009	0.00790373	0.0984781	0.240195	3.66768	0.000705181	0.013718
CN234446	Mus musculus tissue inhibitor of metalloproteinase 3 (Timp3), mRNA	-0.207819	-3.228	0.00253599	0.0444626	-0.328816	-5.10741	9.01775e-06	0.00114881	-0.268317	-5.05458	9.67711e-06	0.000610514
CN223237		0.232539	3.06926	0.00390368	0.0596787	0.248595	3.28118	0.00218996	0.045315	0.240567	4.01432	0.000251101	0.00645793
CN225340	gnl|UG|Gga#S6836303 603740049F1 CSEQCHN56 Gallus gallus cDNA clone ChEST636a13 5', mRNA sequence /clone=ChEST636a13 /clone_end=5' /gb=BU305187 /gi=25754910 /ug=Gga.5838 /len=835	-0.60936	-4.77689	2.54886e-05	0.0020267	-0.73385	-5.75279	1.15932e-06	0.000251728	-0.671605	-7.17289	1.00799e-08	4.26305e-06
CN227967	MHC class I glycoprotein [Gallus gallus]	-0.314829	-3.77508	0.000535524	0.0148201	-0.261106	-3.1309	0.00330558	0.0585923	-0.287967	-4.42502	7.10535e-05	0.00260887
CN221628		0.324767	3.03389	0.00429166	0.0631792	0.420952	3.93243	0.000336724	0.0142931	0.37286	4.58553	4.29838e-05	0.00183832
CN223326		0.331535	4.09607	0.000206461	0.00776683	0.188632	2.33052	0.0250686	0.187202	0.260084	3.95108	0.000303902	0.00744796
CN225020		-0.435874	-7.15887	1.33228e-08	8.84872e-06	-0.450995	-7.40722	6.12206e-09	3.63811e-06	-0.443435	-8.18786	4.02252e-10	2.70195e-07
CN217175		0.298841	2.50654	0.0164915	0.155172	0.355938	2.98544	0.00488211	0.0729719	0.32739	3.64285	0.00075828	0.0145526
CN229035	hypothetical protein MGC47869 [Homo sapiens] >gi|24416527|gb|AAH38836,1| Unknown (protein for MGC:47869) [Homo sapiens]	-0.331001	-3.80388	0.000492175	0.0139978	-0.276943	-3.18263	0.00287155	0.0540379	-0.303972	-4.33718	9.33616e-05	0.00321113
RDA-81		-0.273395	-0.239291	0.812172	0.98051	-4.55683	-4.09768	0.000212407	0.0105797	-2.46519	-2.8933	0.00617571	0.0652363
CN236826	nucleoside diphosphate kinase [Gallus gallus]	-0.537559	-3.94037	0.000328879	0.0107014	-0.100494	-0.736628	0.465777	0.749382	-0.319027	-2.96508	0.0050535	0.0566856
CN232283	pol polyprotein - chicken EAV element (fragment) >gi|63372|emb|CAA42505.1| EAV element [Gallus gallus]	0.939	2.41011	0.0207864	0.179159	1.06124	2.72385	0.00962046	0.110279	1.00012	3.66021	0.000720759	0.0139261
CN223117	gnl|UG|Gga#S6977971 603366245F1 CSEQRBN19 Gallus gallus cDNA clone ChEST265j11 5', mRNA sequence /clone=ChEST265j11 /clone_end=5' /gb=BU463865 /gi=25953339 /ug=Gga,8345 /len=756	0.749368	3.60833	0.000869066	0.0206582	1.04491	5.03141	1.14622e-05	0.00137681	0.897138	5.87088	6.88833e-07	9.47684e-05
CN227034		-0.0639759	-0.405097	0.687884	0.95136	-0.671376	-4.01981	0.000296748	0.013296	-0.349431	-2.49054	0.0174384	0.13092
CN226394		-0.106373	-0.469614	0.641258	0.938457	-0.932371	-4.11622	0.000194313	0.0100182	-0.519372	-2.7484	0.00890239	0.0841394
CN235535		-0.0129924	-0.0587019	0.953491	0.995038	-0.873145	-3.945	0.000324378	0.013926	-0.443069	-2.3589	0.023239	0.156281
CN227554		-0.128376	-0.501663	0.618738	0.931986	-1.02727	-4.01435	0.000263803	0.0127062	-0.577825	-2.73015	0.00932776	0.0865965
