# Supplementary material for: Differential gene expression in femoral bone from red junglefowl and domestic chicken, differing for bone phenotypic traits
Source: BMC Genomics. 2007 Jul 2;8:208. doi: 10.1186/1471-2164-8-208 (PMC1934367; doi:10.1186/1471-2164-8-208)
Supplement: Additional File 7 — Overrepresented Gene Ontologies (GOs) among 3372 probes showing differential expression (q-values < 0.015) in contrast between ten males and ten females (all males compared to all females). Presented are GO-terms which obtained EASE-score < 0.05 and which comprised six or more DE probes on the microarray. Top-level Gene Ontologies are denoted: P = biological process, C = cellular component, F = molecular function. List Hits to Category indicates numbers of DE probes on microarray belonging to specific GO-IDs. Total numbers of occurrences of C, P and F among 3372 DE probes were: C = 2226, P = 2283 and F = 2224. Total Hits to Category indicates total numbers of probes on microarray belonging to specific GO-ID. Total numbers of occurrences of C, P and F among all probes on microarray were: C = 13074, P = 17435 and F = 13433. The EASE-Score indicates the statistical significance of the observed overrepresentation [file 1471-2164-8-208-S7.xls]

## Sheet: overrep.results_sex_q_P
Type	GOID	GO-Name	List Hits to Category	Population Hits to Category	EASE score
P	GO:0000004	biological_process unknown	417	2067	3.84553e-22
F	GO:0005554	molecular_function unknown	351	1461	4.15189e-15
F	GO:0005515	protein binding	311	1283	6.16947e-14
C	GO:0005634	nucleus	376	1587	2.29069e-13
P	GO:0007165	signal transduction	105	428	5.60761e-11
P	GO:0006508	proteolysis and peptidolysis	45	131	2.66947e-10
C	GO:0008372	cellular_component unknown	391	1763	1.06067e-09
C	GO:0005737	cytoplasm	208	848	5.32953e-09
P	GO:0006468	protein amino acid phosphorylation	51	171	5.40679e-09
P	GO:0007155	cell adhesion	44	146	4.08146e-08
P	GO:0006357	regulation of transcription from Pol II promoter	42	138	5.96512e-08
P	GO:0006915	apoptosis	29	89	1.24728e-06
C	GO:0016021	integral to membrane	258	1179	3.50216e-06
F	GO:0003677	DNA binding	117	483	6.31918e-06
P	GO:0043123	positive regulation of I-kappaB kinase/NF-kappaB cascade	17	43	9.09145e-06
P	GO:0007067	mitosis	13	29	1.76663e-05
P	GO:0000074	regulation of cell cycle	36	136	1.7855e-05
P	GO:0006281	DNA repair	20	58	1.92086e-05
C	GO:0005829	cytosol	47	155	2.42542e-05
P	GO:0007596	blood coagulation	9	16	2.64854e-05
F	GO:0005524	ATP binding	41	134	3.14231e-05
P	GO:0008283	cell proliferation	35	134	3.14508e-05
P	GO:0016579	protein deubiquitination	9	17	5.34857e-05
P	GO:0006796	phosphate metabolism	7	11	5.46639e-05
C	GO:0005739	mitochondrion	126	537	5.56534e-05
P	GO:0006396	RNA processing	15	40	6.19403e-05
P	GO:0008015	circulation	13	32	6.642e-05
P	GO:0030036	actin cytoskeleton organization and biogenesis	16	45	7.87112e-05
F	GO:0008139	nuclear localization sequence binding	7	10	8.92216e-05
F	GO:0004674	protein serine/threonine kinase activity	50	181	9.6857e-05
P	GO:0006897	endocytosis	13	34	0.000143169
P	GO:0006310	DNA recombination	11	26	0.000144321
F	GO:0005525	GTP binding	19	50	0.000163111
P	GO:0006355	regulation of transcription, DNA-dependent	63	308	0.000167536
P	GO:0007242	intracellular signaling cascade	19	62	0.000192455
P	GO:0006605	protein targeting	12	31	0.000217164
P	GO:0007026	negative regulation of microtubule depolymerization	8	16	0.000233219
F	GO:0008599	protein phosphatase type 1 regulator activity	7	11	0.000254659
P	GO:0007416	synaptogenesis	7	13	0.000283561
P	GO:0009795	embryonic morphogenesis	12	32	0.000312371
F	GO:0003723	RNA binding	66	268	0.00037173
P	GO:0006366	transcription from Pol II promoter	31	128	0.000375523
P	GO:0006955	immune response	22	81	0.000455993
P	GO:0006367	transcription initiation from Pol II promoter	14	42	0.000462761
F	GO:0003684	damaged DNA binding	7	12	0.000599938
F	GO:0005080	protein kinase C binding	9	18	0.000625273
P	GO:0006890	retrograde transport, Golgi to ER	6	11	0.000656036
P	GO:0006457	protein folding	15	48	0.000666006
P	GO:0008286	insulin receptor signaling pathway	8	18	0.000690745
P	GO:0001701	embryonic development (sensu Mammalia)	9	22	0.000742003
P	GO:0002119	larval development (sensu Nematoda)	34	152	0.000966461
P	GO:0009611	response to wounding	7	15	0.000966851
P	GO:0000122	negative regulation of transcription from Pol II promoter	21	80	0.000986488
C	GO:0005886	plasma membrane	92	400	0.00104455
P	GO:0007179	transforming growth factor beta receptor signaling pathway	10	27	0.00104695
C	GO:0005743	mitochondrial inner membrane	16	44	0.00122504
C	GO:0005794	Golgi apparatus	28	94	0.00126829
P	GO:0040007	growth	28	120	0.00129282
F	GO:0004867	serine-type endopeptidase inhibitor activity	9	20	0.00173229
P	GO:0006810	transport	41	199	0.00178458
P	GO:0007283	spermatogenesis	22	89	0.00180844
P	GO:0045449	regulation of transcription	19	73	0.00184687
P	GO:0016192	vesicle-mediated transport	19	73	0.00184687
P	GO:0006260	DNA replication	12	38	0.00193124
F	GO:0005488	binding	10	24	0.00215274
F	GO:0004871	signal transducer activity	37	142	0.00226062
P	GO:0007017	microtubule-based process	9	25	0.00228623
F	GO:0005319	lipid transporter activity	6	11	0.00234408
P	GO:0030097	hemopoiesis	8	21	0.00248935
P	GO:0001764	neuronal migration	7	17	0.00253887
P	GO:0006917	induction of apoptosis	15	54	0.0025844
P	GO:0008152	metabolism	14	49	0.00261105
C	GO:0030530	heterogeneous nuclear ribonucleoprotein complex	7	14	0.00271118
F	GO:0003676	nucleic acid binding	21	70	0.00301409
C	GO:0030027	lamellipodium	11	28	0.00307721
P	GO:0009993	oogenesis (sensu Insecta)	9	26	0.00316208
P	GO:0006916	anti-apoptosis	17	66	0.00346875
P	GO:0006886	intracellular protein transport	17	66	0.00346875
P	GO:0015031	protein transport	8	22	0.00356463
P	GO:0006383	transcription from Pol III promoter	6	14	0.00377315
P	GO:0000188	inactivation of MAPK	6	14	0.00377315
P	GO:0000910	cytokinesis	14	51	0.00394618
P	GO:0007422	peripheral nervous system development	9	27	0.00428186
P	GO:0006334	nucleosome assembly	9	27	0.00428186
C	GO:0005625	soluble fraction	25	89	0.00526178
P	GO:0007010	cytoskeleton organization and biogenesis	14	53	0.00578866
P	GO:0006464	protein modification	14	53	0.00578866
P	GO:0006974	response to DNA damage stimulus	6	15	0.00587787
P	GO:0042472	inner ear morphogenesis	6	15	0.00587787
P	GO:0006887	exocytosis	6	15	0.00587787
F	GO:0008017	microtubule binding	14	43	0.00590924
P	GO:0006816	calcium ion transport	11	38	0.00621783
F	GO:0051082	unfolded protein binding	16	52	0.00654776
P	GO:0007605	perception of sound	13	49	0.00729434
F	GO:0008553	hydrogen-exporting ATPase activity, phosphorylative mechanism	6	13	0.00764001
P	GO:0008380	RNA splicing	15	60	0.00773267
F	GO:0005200	structural constituent of cytoskeleton	29	113	0.00775508
P	GO:0001501	skeletal development	21	94	0.0080664
F	GO:0008565	protein transporter activity	9	24	0.00818267
F	GO:0005096	GTPase activator activity	12	36	0.00819012
F	GO:0003713	transcription coactivator activity	33	133	0.00830635
F	GO:0003702	RNA polymerase II transcription factor activity	37	153	0.00852981
P	GO:0006968	cellular defense response	6	16	0.00872393
P	GO:0006944	membrane fusion	6	16	0.00872393
F	GO:0003924	GTPase activity	22	81	0.0091999
P	GO:0007626	locomotory behavior	29	143	0.00937921
P	GO:0006936	muscle contraction	11	40	0.0095276
P	GO:0006954	inflammatory response	10	35	0.00967304
F	GO:0003697	single-stranded DNA binding	11	33	0.0109274
P	GO:0006928	cell motility	16	68	0.0113306
P	GO:0007417	central nervous system development	16	68	0.0113306
P	GO:0006512	ubiquitin cycle	8	26	0.011731
P	GO:0006935	chemotaxis	9	31	0.0120779
P	GO:0007265	Ras protein signal transduction	6	17	0.012435
P	GO:0006986	response to unfolded protein	6	17	0.012435
P	GO:0008285	negative regulation of cell proliferation	16	69	0.0130633
C	GO:0005622	intracellular	42	178	0.0135223
C	GO:0015629	actin cytoskeleton	28	110	0.01414
P	GO:0006629	lipid metabolism	15	64	0.0143241
F	GO:0005267	potassium channel activity	8	22	0.0149095
P	GO:0006913	nucleocytoplasmic transport	8	27	0.0150417
P	GO:0007399	neurogenesis	32	167	0.0152696
P	GO:0007018	microtubule-based movement	12	48	0.0157369
P	GO:0006397	mRNA processing	11	43	0.0168417
P	GO:0008016	regulation of heart contraction rate	6	18	0.0171272
C	GO:0005643	nuclear pore	16	56	0.0182321
P	GO:0007186	G-protein coupled receptor protein signaling pathway	31	163	0.0184764
P	GO:0001703	gastrulation (sensu Protostomia)	7	23	0.0186444
F	GO:0004843	ubiquitin-specific protease activity	10	31	0.0187534
P	GO:0000398	nuclear mRNA splicing, via spliceosome	15	66	0.0189364
P	GO:0007264	small GTPase mediated signal transduction	8	28	0.0189801
C	GO:0005856	cytoskeleton	27	108	0.0198158
P	GO:0006813	potassium ion transport	11	44	0.0200271
F	GO:0008047	enzyme activator activity	8	23	0.0201017
F	GO:0004872	receptor activity	29	122	0.0224086
P	GO:0042254	ribosome biogenesis and assembly	6	19	0.0229055
P	GO:0006493	O-linked glycosylation	6	19	0.0229055
C	GO:0005819	spindle	7	19	0.0229715
C	GO:0000776	kinetochore	8	23	0.0235439
P	GO:0007276	gametogenesis	14	62	0.0239464
P	GO:0007243	protein kinase cascade	10	40	0.0255568
F	GO:0003779	actin binding	35	154	0.0259027
F	GO:0004402	histone acetyltransferase activity	8	24	0.0264586
P	GO:0008284	positive regulation of cell proliferation	13	57	0.0264849
F	GO:0042803	protein homodimerization activity	6	16	0.0265122
F	GO:0008137	NADH dehydrogenase (ubiquinone) activity	13	46	0.0270591
F	GO:0000166	nucleotide binding	7	20	0.0270686
C	GO:0005730	nucleolus	26	106	0.0275015
C	GO:0005875	microtubule associated complex	16	59	0.029734
P	GO:0009887	organogenesis	15	70	0.0314379
P	GO:0016337	cell-cell adhesion	10	42	0.0354118
F	GO:0008135	translation factor activity, nucleic acid binding	7	21	0.0358486
F	GO:0005522	profilin binding	7	21	0.0358486
F	GO:0004888	transmembrane receptor activity	10	34	0.0362133
F	GO:0003724	RNA helicase activity	6	17	0.0366187
P	GO:0008104	protein localization	7	26	0.0370545
P	GO:0006979	response to oxidative stress	7	26	0.0370545
C	GO:0005764	lysosome	11	38	0.0395451
F	GO:0003774	motor activity	15	58	0.041048
C	GO:0005759	mitochondrial matrix	7	21	0.0410796
C	GO:0000785	chromatin	6	17	0.0414083
F	GO:0005489	electron transporter activity	17	68	0.0427847
C	GO:0005576	extracellular region	48	223	0.0434064
C	GO:0005624	membrane fraction	50	234	0.0449818
P	GO:0006952	defense response	7	27	0.0451644
P	GO:0040010	positive regulation of growth rate	40	235	0.0457001
F	GO:0016787	hydrolase activity	7	22	0.0463181
F	GO:0005215	transporter activity	29	130	0.048621
P	GO:0006470	protein amino acid dephosphorylation	12	56	0.0496128
F	GO:0003743	translation initiation factor activity	12	45	0.0497818
